# Supplementary material for: A desynchrony mechanism between events triggers a compensatory delay during Caenorhabditis elegans development
Source: PLoS Biol. 2026 Jul 24;24(7):e3003867. doi: 10.1371/journal.pbio.3003867 (PMC13399346; doi:10.1371/journal.pbio.3003867)
Supplement: S1 Data — (XLSX) [file pbio.3003867.s008.xlsx]

## Sheet: Figure 1
Figure 1E				Figure 1F				Figure 1G							Figure 1H				Figure 1I																									Figure 1J
M1	L2Lag	I2		M1	L2Lag	I2		wild type			daf-2				M1	L2lag	bf. I2		Times (h)	wild type												daf-2												wt
345005	269996	638711		54.5706	93.7773	197.838		L2lag	L3lag	L4lag	L2lag	L3lag	L4lag		4	97	9			W1	W2	W3	W4	W5	W6	W7	W8	W9	W10	W11	W12	W1	W2	W3	W4	W5	W6	W7	W8	W9	W10	W11		W1		W2		W3
505820	469850	1092673		140.7	102.03	185.433		0	0	0	1.67	2.5	0		9	76	12		-3.33			0.777156	1.43033	0.556863	1.41466	1.63406	0.668578	0.917907		1.22986	0.912239	1.18246	1.62559	1.42085	0.995223	1.11808	0.970994	1.05421	0.811628	0.83277	1.37867	1.11414		% dev	gfp	% dev	gfp	% dev	gfp
527837	675880	626429		78.4586	172.299	308.381		1.5	0	0	1.67	2.17	0		2.48	72	6		-3			1.18759	1.02665	0.860418	1.00656	1.31334	0.777104	0.885042	1.18535	1.15959	0.747035	1.40479	1.06278	0.726954	1.38596	0.742169	1.26595	1.16624	0.631232	1.16236	1.12478	0.505462		0	0.760415	0	1.17235	0	0.785759
505820	417357	459614		140.415	102.82	243.865		0.67	0	0	0.92	1.5	1.25		4	52	4		-2.67			1.39877	1.07333	0.861617	1.00647	1.65261	0.669568	0.928652	0.674432	0.979438	1.10108	1.22914	0.97517	1.45013	1.07044	1.1257	1.23226	0.981952	1.35147	1.04833	0.667957	1.04955		2.85706	0.697595	2.77778	1.2154	2.63151	0.759452
479759	763886	440069		57.8	177.967	225.567		1.5	0	0	1.92	0	2.58		3	45	4		-2.33			0.811319	1.11026	1.33739	0.781784	0.704424	0.529514	0.824577	1.55869	0.974293	0.890869	0.884724	0.954053	1.21117	1.36238	1.13849	1.06864	0.973135	1.06142	1.34864	0.804128	0.939886		5.71412	0.623803	5.55556	1.10959	5.26302	0.714886
690422	773152	537005		53.1333	89.5	160.267		1.33	0	0	1.33	3.75	0						-2			0.968414	0.686287	1.11768	1.0219	0.855284	1.11902	0.943866	1.19157	0.810966	1.19182	0.740627	1.18521	0.671666	1.25545	0.837378	1.13537	0.953017	1.34115	1.16535	0.986977	0.992202		8.57118	0.582646	8.33333	0.97081	7.89453	0.667223
712902	486816	576938		33.3667	126.067	192.367		0	0.92	0	1.67	0	0						-1.67			0.897321	0.915813	1.06333	0.956512	0.76731	1.40059	0.899148	1.05433	0.927189	1.08969	0.903101	0.668024	0.87427	1.14547	0.98144	1.38775	1.23396	1.14157	0.845509	1.15447	1.1873		11.4282	0.696046	11.1111	0.932884	10.526	0.676253
494521	1040080	1223865		51.6333	108.467	161.2		1.92	0	0	0.58	0	2.42						-1.33			1.11316	0.832627	1.03022	0.842161	0.743651	1.21944	1.08688	0.830585	0.854432	1.32211	1.33255	1.00822	0.883335	0.629471	1.26419	0.708765	1.13769	1.15184	1.19966	1.09164	1.36748		14.2853	0.705434	13.8889	0.947975	13.1575	0.671409
477775	375353	618879		36.3	87.9667	165.467		1.08	1.33	0	1.58	1.17	2.83						-1	1.12483		1.10145	1.33906	1.34662	0.936475	0.888062	1.0256	1.31005	0.633667	1.02174	1.15823	0.602695	0.549665	0.802607	0.52043	1.03463	0.815278	1.1452	1.24514	0.965633	1.04581	0.484767		17.1424	0.74206	16.6667	0.838529	15.7891	0.616271
700348	368179	1423814		57.3333	118.767	146.333		0.67	0	0	1.67	1.92	1.5						-0.67	0.902769		0.828951	0.719032	1.15925	1.02135	0.619705	1.21735	0.971371	0.769592	0.917066	1.05056	0.763165	1.01581	1.09287	0.760998	0.826248	0.651733	0.489429	0.789392	0.654685	1.02084	1.30433		19.9994	0.779267	19.4444	1.04466	18.4206	0.620341
506149	454229	382049		27.7	35.7333	109.067		2	0	0	2.08	2.83	1.25						-0.33	0.972405	1	0.915868	0.866605	0.666612	1.01212	0.821546	1.37323	1.23251	1.10179	1.12544	0.536378	0.956751	0.955475	0.866142	0.874172	0.931669	0.76326	0.865169	0.475161	0.777052	0.724734	1.05489		22.8565	0.881401	22.2222	1.02928	21.0521	0.627168
416463	673818	461913		80.3	28.6667	46.1333		1.92	0	0	1.08	0	0.75						0	0.740901	1.62703	0.782242	0.944559	0.79221	0.937357	0.75017	1.16461	0.66642	0.518046	1.12213	0.859396	0.909496	0.476694	1.04912	0.703214	0.897609	1.31553	0.962863	0.751705	0.532864	0.500771	0.961422		25.7136	0.873681	25	1.14732	23.6836	0.587332
683426	1618470	272097		34.7	103.4	317.867		0	0.67	0	2.42	0	1.42						0.33	0.420489	1.05986	0.677192	0.856451	0.918264	0.837062	0.960372	0.830251	0.464951	0.474246	1.22363	0.487046	0.721966	0.709573	0.225393	0.703214	0.90569	0.704261	0.736292	0.513799	0.486581	0.813172	0.77234		28.5706	0.857341	27.7778	1.26686	26.3151	0.583401
943533	922082	587691		47.4	197.1	27.2333		0	0	0.58	2.08	0.58	1.08						0.67	0.765512	1.00251	0.724544	0.714102	0.549443	0.641293	0.727899	0.720046	0.594433	0.51292	0.93557	0.725656	0.670976	0.536299	0.71106	0.973527	0.620806	0.867716	0.638248	0.582785	0.55296	0.477627	0.565386		31.4277	0.990911	30.5556	1.59217	28.9466	0.648086
680158	743627	414143		24.5667	89.6333	225.433		0	0	0	0.67	2.5	0						1	0.588669	1.3876	0.697416	1.36416	0.908834	0.610032	0.607173	0.598084	0.664935	0.685982	0.737358	0.60315	0.483566	0.489302	0.675683	0.837661	0.914083	1.44822	0.953916	0.655785	0.625252	0.635167	0.849822		34.2847	1.04772	33.3333	1.54377	31.5781	0.666182
582719	554591			73.8667	188.833	133.567		0	0	0	0.92	0.42	0.83						1.33	0.603443	0.470919	0.693038	0.948903	0.620493	0.690671	0.421538	0.897691	0.470033	0.770032	0.870329	0.514431	0.638473	0.398722	0.686583	0.803829	0.52534	1.05414	0.628951	0.951201	0.518967	0.796268	0.748881		37.1418	1.20092	36.1111	1.66223	34.2096	0.780138
611492	449985			52.4333		114.133		3.08	0	0	1.83	0.42	1						1.67	0.535116	0.933155	0.543925	0.748648	0.547896	1.06885	0.962772	0.498651	0.456139	0.635497	0.866208	0.533237	0.520001	0.282978	0.773899	0.680282	0.675234	1.32128	0.266501	0.530607	0.452692	0.789594	0.708319		39.9989	1.27476	38.8889	1.76003	36.8411	1.05774
623186								0	0	0	0.83	0	0						2	0.987491	0.870236	0.722344	1.49525	0.851179	0.66017	0.482084	0.538227	0.906342	0.965771	0.628014	0.534452	0.620567	0.312729	0.822879	0.791911	0.970944	0.623842	0.669042	0.769374	0.248748	0.724349	0.75701		42.8559	1.475	41.6667	1.84533	39.4726	1.35013
961246								1.5	0	0	1.17	1	0						2.33	0.812451	1.07796	0.700323	1.12295	0.93869	0.716432	0.608247	0.814505	0.732199	1.17308	1.06757	0.655665	0.518534	0.786767	0.740745	0.429719	0.650715	0.577076	0.795244	0.561255	0.532206	0.572503	0.504156		45.713	1.50954	44.4444	1.89174	42.1042	1.47499
469606								0.33	0	0.5	1.08	0.17	0.42						2.67	0.771802	0.840375	0.421723	0.743899	0.658756	0.820288	0.533424	0.692794	0.975327	1.0224	0.873102	0.938844	0.597559	0.511011	0.48639	0.513503	0.808258	0.377281	0.18526	0.699072	0.313475	0.659434	0.340804		48.57	1.6543	47.2222	2.19296	44.7357	1.82235
								0.75	0.5	0	1.92	0	2						3	0.789474	1.50156	0.713392	1.03808	0.414559	0.678308	0.739253	0.644754	0.733835	1.33889	1.09139	1.17323	0.375696	0.539039	0.700749	0.569363	0.719358	0.6465	0.38554	0.754029	0.947571	0.763038	0.623072		51.4271	1.66465	50	2.48957	47.3672	1.89565
								1.5	0	0	0.5	1.25	0						3.33	1.04579	0.856248	0.578056	0.760035	0.389377	0.835861	1.12463	0.860332	0.839178	1.90416	1.23683	1.26937	0.495711	0.387287	1.1414	0.657407	0.260815	0.8646	0.571829	0.588896	0.610884	0.731843	0.430528		54.2842	1.77534	52.7778	2.71772	49.9987	1.84864
								1.33	0.92	0	1.92	1	0						3.67	0.948891	1.46048	0.523168	0.706603	0.801346	1.40208	1.30583	1.33815	1.52528	1.36358	1.43764	1.30743	0.241904	0.672071	0.45029	0.794006	0.55513	0.830487	0.492058	0.666066	0.583813	0.759651	0.519725		57.1412	1.86312	55.5556	2.94136	52.6302	1.80207
								1.08	0	0	0.92	1.5	1.83						4	0.73075	1.67561	0.680666	1.40297	1.51152	2.44173	1.39826	1.13424	2.01234	1.09437	2.08472	0.985991	0.510266	0.798109	0.425827	0.540088	0.449277	1.00621	0.321688	0.456054	0.350877	0.664136	0.614223		59.9983	1.98063	58.3333	2.87703	55.2617	1.90994
								1.17	0.92	0	1.83	0	0						4.33	1.43965	2.46695	0.745149	1.17303	1.68276	2.24287	1.85441	1.86117	1.21511	1.93017	1.88494	1.40885	0.49708	0.527438	0.611157	0.824815	0.831455	0.579303	0.482075	0.607549	0.632668	0.44792	0.619599		62.8553	1.85975	61.1111	2.85049	57.8932	1.83374
								0.83	2.75	0	1.08	0	0						4.67	1.07351	1.25957	0.80387	1.1867	1.80513	2.26502	2.43622	1.77678	1.59698	2.21258	1.47678	2.53953	0.417125	0.423253	0.919273	0.509576	0.724372	0.889596	0.429784	0.701933	0.546396	0.418815	0.498764		65.7124	1.7603	63.8889	2.77493	60.5247	1.96783
								0	0	0	1.67	1.83	2.58						5	1.81179	1.44851	1.14784	2.4153	0.827959	2.25774	2.31704	2.37092	1.6273	3.21972	3.49522	1.6436	0.472779	0.706782	0.406626	0.762097	0.620981	0.29813	0.343216	0.273756	0.494557	0.637518	0.500352		68.5695	1.65521	66.6667	2.70109	63.1562	2.02003
								0	0	0	1.42	0	1.08						5.33	1.31808	1.9495	1.9112	2.47177	1.13974	3.06435	1.90017	1.79063	2.74785	1.75892	3.71809	2.29261	0.724441	0.415284	0.454964	0.671649	0.631725	0.417785	0.441237	0.573454	0.38351	0.611341	0.447576		71.4265	1.50239	69.4444	2.5518	65.7877	2.33635
								0.92	0	0	1.83	1.67	0.83						5.67	1.73198	2.10213	2.14262	3.55189	2.94902	3.72618	1.59976	2.82959	2.75858	2.68781	2.37641	1.9426	0.441919	0.87247	0.606685	0.515049	0.383086	0.607804	0.403852	0.272667	0.436701	0.307953	0.419597		74.2836	1.40065	72.2222	2.54392	68.4193	2.35788
								1.08	0.33	0	0.92	1.83	0.92						6	1.61232	2.69899	1.3694	3.25098	2.74294	3.01939	2.31253	2.86068	2.89376	2.03001	2.59404	1.46349	0.554772	0.897385	0.686422	0.69101	0.621027	0.430028	0.58031	0.689733	0.3998	0.755173	0.537657		77.1407	1.40826	75	2.57167	71.0508	2.34201
								0.5	0	0.5	1.92	1.33	0.5						6.33	1.79731	2.76566	2.54072	3.46789	3.08283	2.25663	2.16306	2.5793	2.08032	3.0087	2.64762	2.49048	0.689243	0.501568	0.628551	0.52841	0.476588	0.667911	0.333911	0.486865	0.50936	0.472776	0.485672		79.9977	1.48143	77.7778	2.6834	73.6823	2.68378
								1.42	0	0									6.67	1.86358	2.93156	1.5143	3.59112	3.48224	2.75256	2.16459	2.49923	2.51104	2.65175	2.67063	2.27332	0.660233	0.469337	0.814778	0.939821	0.438891	0.440244	0.509036	0.508476	0.535331	0.665575	0.495871		82.8548	1.5745	80.5556	2.64968	76.3138	2.6979
								0.5	0	0									7	1.87152	3.09026	1.67619	3.54406	3.5874	3.49291	2.5979	2.37413	2.75678	3.75261	2.12022	1.6654	0.529244	0.801772	0.779281	1.02285	0.318548	0.573081	0.358792	0.565099	0.573728	0.511508	0.603092		85.7118	1.61227	83.3333	2.72966	78.9453	2.56046
								2.08	0.67	0									7.33	2.17086	3.22033	1.90972	4.42484	3.4122	4.15858	2.93645	2.42611	2.74201	1.83107	2.39736	2.07891	0.375915	0.403849	1.02762	0.902978	0.686501	0.757398	0.439127	0.76145	0.549237	0.609313	0.38025		88.5689	1.5532	86.1111	2.73882	81.5768	2.82004
																			7.67	2.19985	2.37733	1.90875	2.33428	1.3009	4.11741	2.07416	1.73286	2.53657	2.90276	2.86508	1.72447	0.783928	0.393067	1.5524	0.944664	0.583312	0.852926	0.221632	0.59114	0.606338	0.457957	0.621717		91.426	1.67607	88.8889	2.71655	84.2083	3.12044
																			8	1.19295	2.63296	2.15976	1.66787	3.51257	3.09409	1.75516	1.6126	2.68292	2.7491	3.01441	2.00191	0.945537	0.779119	1.07199	0.881992	0.370827	0.615084	0.400148	0.370001	0.696491	0.532562	0.652259		94.283	1.60949	91.6667	2.47502	86.8398	2.78101
																			8.33	1.3663	2.55378	2.18471	2.17102	3.65459	2.48545	1.75964	2.57148	2.31035	2.68579	3.19773	1.56252	0.743211	0.591536	1.1534	0.635035	0.456165	0.680134	0.364439	0.742212	0.580621	0.660433	0.566345		97.1401	1.55899	94.4444	2.39924	89.4713	2.86509
																			8.67	1.3461	2.72104	1.93719	2.26292	2.04886	3.02089	1.99385	2.98746	2.27489	2.51656	3.25438	1.69711	0.545266	0.983108	1.35529	1.48663	0.602762	1.22345	0.4974	1.01696	0.570618	0.518698	0.446617		99.9971	1.54678	97.2222	2.28061	92.1028	2.68678
																			9	1.40676	2.47387	3.49136	2.22619	1.93174	3.02284	1.96057	2.39892	1.58411	2.01813	2.80537	1.67175	1.2062	0.979196	1.30176	1.01624	0.719854	1.26289	0.478776	0.809775	0.687677	0.54578	0.566649				100	2.24623	94.7343	2.31572
																			9.33	1.69116	2.33797	2.01641	3.64911	1.59103	2.69356	2.28516	1.79522	2.2859	1.55399	2.21942	1.35813	0.790893	1.05857	1.69151	1.52133	0.57131	0.784131	0.51008	0.809426	0.779698	0.846985	0.519379						97.3659	1.99906
																			9.67	1.23096	2.77171	2.08039	2.67402	1.94639	2.62472	2.01928	2.20918	2.02411		2.1587		0.994927	0.869336	2.20952	1.56594	0.823576	1.22969	0.543763	0.531208	0.807486	0.974167	0.754538						99.9974	1.93327
																			10	1.73215	3.11242	3.89357	2.55208	1.6642	2.57765	2.6854				2.58876		0.921499	1.26667	1.96765	1.47623	0.66067	1.48291	0.387475	0.45277	1.20953	0.817663	0.560081
																			10.33	1.81148	2.55243	2.00778	1.75627	1.30713	3.06108	1.61035						1.02843	1.19011	1.97972	1.49357	0.802629	1.13182	0.477785	0.902696	0.97986	0.613872	0.910201
																			10.67	1.59561	2.87376	2.80415	2.2421	1.73971	1.31903	2.26172						0.951264	1.06438	1.75921	1.32764	1.10123	1.53433	0.505927	0.827591	0.995096	1.05714	0.64264
																			11	1.3958	2.38377	3.31433	1.91398	1.57551	2.59401							1.49841	1.06252	2.39914	1.57133	0.858425	1.89186	0.561594	1.05212	1.04764	1.13166	0.546024
																			11.33	1.84529	2.66039	3.58238	1.5962	1.52873	1.94204							0.821918	0.999099	1.22537	1.63858	1.17269	1.04112	0.57794	1.05111	0.974716	0.997255	0.90295
																			11.67	1.39925	1.90474	2.19643		2.29756								0.696723	1.62116	1.82915	1.60427	0.856662	0.92316	0.407128	0.995162	1.0534	1.09704	0.830562
																			12		2.17356	2.42819		1.28539								1.48476	0.803401	2.12019	1.46112	0.986693	1.11763	0.497842	1.0586	0.81719	1.41873	0.636544
																			12.33			1.91259										1.6843	1.34424	1.47465	1.88129	1.27121	1.1207	0.48507	1.30956	1.21914	1.12479	1.01084
																			12.67			1.45903										1.85463	1.38951	1.41352	1.81626	0.908913	1.65568	0.466484	0.844699	0.779227	1.47261	0.941919
																			13													2.3155	1.23577	1.50681	1.81142	0.904643	1.92852	0.756951	1.18613	0.668815	1.06414	0.876359
																			13.33													1.96594	1.31535	1.42906	1.95447	1.23507	1.8529	0.433434	1.40782	0.868438	1.58726	0.988192
																			13.67													2.03046	1.59332	1.54632	2.07416	1.70764	1.68399	0.440864	1.38185	1.30863	1.92872	1.31295
																			14													2.16551	1.57815	1.61293	2.10649	1.82703	2.1063	0.487318	1.18989	0.920919	1.79343	0.977533
																			14.33													2.11431	2.05061	2.05453	1.80978	1.87697	2.54672	0.89354	1.25139	0.952834	1.86257	1.13615
																			14.67													1.71502	1.35431	1.83849	1.90892	1.73701	2.77809	0.57144	1.32471	1.90245	1.40391	1.62841
																			15													2.18572	2.40431	2.37346	2.10198	2.03845	3.02925	0.713721	1.96546	1.88032	2.39535	1.58254
																			15.33													2.18488	1.7866	2.0346	2.5627	2.21371	2.37252	0.798864	1.5758	1.65187	1.59173	1.66958
																			15.67													1.89371	2.18119	1.94327	1.34908	1.91297	2.35436	1.07587	1.90578	1.88417	1.74603	1.24207
																			16													2.46177	2.29827	1.54454	2.2534	1.63217	1.82124	0.7453	1.6943	1.20415	1.58654	1.701
																			16.33													2.37749	1.91767	1.43667	1.60968	1.89155	2.84322	0.848594	1.72699	2.36009	1.7745	1.41559
																			16.67													2.15847	1.9953	0.922782	1.97183	1.64717	2.40709	0.918192	2.06228	2.02318	1.78837	1.23192
																			17													1.69307	2.11473		1.62464	1.50241	2.83129	1.11422	2.28122	2.21763	2.92103	1.7317
																			17.33													1.61426	1.89877		2.05596	2.13637	1.72535	1.41071	1.47859	2.2956	2.54535	1.93626
																			17.67													1.49793	2.20739		1.4521	1.9657	1.53468	0.896253	1.56683	2.2224	2.73867	1.83605
																			18													1.82948	1.58775		1.15283	1.56342	1.64958	0.977707	1.8447	1.71334	2.70344	1.6462
																			18.33													1.53494	1.40986		1.28357	1.51745	2.24791	1.49705	1.6776	2.05258	3.56112	1.68057
																			18.67													1.90116	1.72711		1.90683	1.81065	1.63651	1.53697	1.57848	1.43239	4.05395	1.89815
																			19													1.85154	1.7429			1.71468	1.79916	1.91874	1.69334	1.95283	3.17104	2.68419
																			19.33													1.59107	1.51636			1.03813	2.29816	1.69201	1.68166	1.84389	2.5823	1.84759
																			19.67													1.72111	1.612			1.02775	2.35762	1.70268	1.53893	1.51498	3.48238	2.50978
																			20													1.50977	2.05511			0.958281	2.12756	1.17676	1.79517	1.66336	2.43889	2.9213
																			20.33														1.65357			0.99134	1.57347	1.64543	1.699	1.46578	3.18775	1.9421
																			20.67														1.01561			1.08604		1.9353	1.54787	1.54373	3.06439	2.87475
																			21																	0.863843		1.76129	1.49284	1.88542	2.674	2.71099
																			21.33																	1.12927		1.93781	1.6796	1.99367	2.58652	2.34231
																			21.67																	1.29199		1.76777	1.26568	1.90595	2.37992	2.07255
																			22																			1.50652	1.34126	1.74382	2.75206	1.92435
																			22.33																			1.2874		1.69838	3.01662	2.58158
																			22.67																			0.946593		1.35568	2.85894	1.61312
																			23																			0.972533		1.5881	2.44284	1.73864
																			23.33																			0.898028		1.14402	2.50012	2.12088
																			23.67																			0.937791			1.70997	1.78583
																			24																			1.3527			1.74617	1.86894
																			24.33																			0.922208			2.41257	1.57043
																			24.67																			0.835015				1.46655
																			25																			0.935612				1.34741
																			25.33																			0.926026				1.42746
																			25.67																			1.26812
																			26																			1.20384
																			26.33
																			26.67
																			27
[truncated: 40 more columns]

## Sheet: Figure S1
	Figure S1A																					Figure S1B-C				Figure S1D												Figure S1E
	I1				M1				L2lag				bonafide I2				M2					M1	L2lag	bf. I2		I1	M1	L2lag	bf. I2	M2	L3lag	bf. I3	M3	L4lag	bf. I4	M4		I1	M1	L2lag	bf. I2	M2	L3lag	bf. I3	M3	L4lag	bf. I4	M4
	sevIs1	xeSi296	daf-2;sevIs1	daf-2;xeSi296	sevIs1	xeSi296	daf-2;sevIs1	daf-2;xeSi296	sevIs1	xeSi296	daf-2;sevIs1	daf-2;xeSi296	sevIs1	xeSi296	daf-2;sevIs1	daf-2;xeSi296	sevIs1	xeSi296	daf-2;sevIs1	daf-2;xeSi296		0.99	1.04	1.01		11.5833	2.16667	0.833333	6.41667	1.83333	0.5	5.66667	1.83333	0	8.41667	2.5		14.4167	2.41667	1.75	23.5	2.91667	0	15.3333	4.25	0	14.5	3.83333
	14.33	14.75	18.5	17.58	2.42	3	2.58	2.67	1.16667	0.166667	3.08333	0.833333	8.08	10.58	13.42	16.58	2.25	3.58	2.67	2.92		1.06	0.99	0.96		13.5	2.58333	1.25	7	2	0	6.91667	2.08333	0	9	2.5		15.6667	2.58333	1.66667	22.4167	3.58333	0	12.4167	3.83333	0	13	3.41667
	16.83	13.92	16.92	17.17	3.42	2.5	2.67	2.42	1.58333	0	2.5	2.75	9.75	9.5	13.58	15.33	2.25	2.42	2.83	3		1.02	1.63	0.93		12.5833	2.16667	0	7.25	1.91667	0	6.58333	1.91667	0	9.16667	2.58333		16.25	2.5	2.75	21.5833	3	2	12.0833	2.91667	0.753333	12.33	3.33333
	15.75	14.5	17.58	18.33	2.83	2.33	2.58	2.5	0	0.333333	2.58333	2.75	9.75	8.33	12.83	16.83	2.08	2.33	2.75	2.83		0.99	0	0.85		12.8333	2.41667	0	6.66667	2	0	6.66667	2	0	9.58333	2.58333		15.25	2.41667	0	19.8333	2.66667	0	13.3333	2.75	0	12	3.16667
	15.75	14.25	17.75	16.42	2.92	3.33	2.67	2.5	0	0	1.25	2.75	8.58	9.83	15.67	13.67	2.42	2.5	2.75	2.83		0.99	0.84	1		13.0833	2.25	1	7.08333	2	0	7.16667	2	0	9.25	2.66667		16.6667	2.41667	1.41667	23.3333	3	0	14.4167	2.91667	0	12.5	3.58333
	15.17	14.58	16.58	16.67	2.58	2.83	2.67	2.58	0	0	2.33333	4.16667	9.75	9.5	13.33	13.5	2.25	2.17	2.83	2.83		0.95	0.49	0.9		14.9167	2.5	1.67	7.49667	2.5	0	7.5	2.41667	0	9.83333	3.33333		15.3333	2.33333	0.833333	21	3	0.996667	12.7533	3.16667	0	13.6667	3.58333
	15.17	14.42	17.33	16.25	2.42	2.42	2.67	2.5	0	2.5	4.25	2.66667	9.08	8.5	12.17	13.25	2.08	2.58	2.83	2.5		1.09	1.29	0.93		11.6667	2.08333	1.33333	7.33333	2	0	6.75	1.91667	0	9.16667	2.5		14.9167	2.41667	8.66667	24.1667	2.91667	0	15	3.08333	0	14.4167	3.91667
	16.25	13.83	17	18.25	3.08	2.75	2.58	2.5	0	0	2.16667	3.16667	9.25	8.83	13.75	12.5	2.17	2.33	2.75	2.92		1.06	0.4	1.04		12.25	2.08333	2.25	7.33333	2	0.916667	6	2	0	8.83333	2.58333		16.0833	2.66667	2.16667	21.5833	2.91667	0	13.25	2.75	1	12.25	3.58333
	16.42	14.75	16.92	17.08	2.67	2.33	2.83	2.67	0.333333	0.916667	0	0.666667	8.67	8.17	16.17	16.5	2.25	2.33	3	2.83		1.06	1.43	0.76		12.5833	2.33333	0	7.25	1.83333	0	6.41667	1.91667	0	9	2.66667		16.3333	2.58333	0.666667	24.1667	3.5	1.16667	12.3333	2.75	0.833333	11.25	3.41667
	15.5	14.92	17.58	16.67	2.83	2.67	2.5	2.58	1.33333	0	2.5	3.41667	8.92	9	12.17	12.33	1.92	2.25	2.83	2.92		0.99	4.35	0.85		13.75	2.08333	1.91667	7.83333	2.33333	0	7.08333	2.08333	0	9.58333	2.58333		14.25	2.58333	2.41667	17.75	2.83333	1.33333	12	2.83333	0	11.0833	3.08333
	15.5	14.42	17.67	17.5	2.42	2.42	2.75	2.67	0	0.583333	0	2.5	11.5	8.42	14.5	14	2.42	2.5	2.92	2.42		0.99	0.64	0.94		13.9167	2.41667	1.66667	7.41667	2.16667	0	7.41667	2	0	9.33333	2.66667		15.0833	2.41667	7.33333	19.8333	2.91667	1.16667	13.1667	2.91667	0	13.4167	3.33333
	16	15	19.25	18.92	2.92	3.08	2.92	2.67	0	0	0	1.66667	8.33	9.5	17.25	14.67	2.25	2.5	2.92	2.92		1.16	0.94	1.32		13.3333	2.25	1.5	7.33333	2.08333	0	6.83333	2.08333	0	9.83333	2.91667		16.3333	2.41667	1.08333	21.75	2.83333	1	12.5833	2.91667	0	11.5833	3.33333
	16.5	13.58	16.75	17	2.92	2.42	2.75	2.58	0	1.66667	2.66667	1.08333	8.83	8.75	14.42	14.58	2.25	2.42	2.83	2.58		1.19	0	1.42		13.25	2.33333	0.416667	7.08333	2.08333	0	7.75	2.5	0	10.0833	2.58333		17.0833	2.83333	1.58333	30.5833	3	0	17.75	3.41667	1.41667	15.1667	4.75
	15.33	14.67	16.92	17.17	2.67	2.42	2.58	2.58	0	0	1.91667	2.33333	9.25	9	13.33	14.58	2.17	2.17	2.58	2.92		1.09	0	1.15		12.6667	2	0.583333	7.91667	2.16667	0	7.16667	2.25	1.08333	8.75	2.66667		17.4167	2.91667	0	33	3.75	0	16.9167	3.16667	0	15.1667	4.41667
	15.67	14	16.58	16.08	2.75	2.5	2.67	2.5	0	0	1.16667	2.58333	8.92	9.17	11.92	14.08	2.17	2.25	2.75	2.92		1.33	0	1.28		15.5	2.08333	0	8.75	2.66667	0	8.08333	2.16667	0	10.0833	2.66667		21.0833	2.66667	0	26.8333	2.91667	0	14.75	3.08333	0	14.3333	3.83333
	16.83	14.83	16.92		2.67	3.17	2.75		0	1.75	3.33333		9	9.08	12.42		2.25	2.42	3			1.16	1.48	1.04		12.1667	2	1.58333	7.25	2	1.58333	8.08333	2.08333	0	10.5	2.75		24.9167	3.25	0	29.8333	3.83333	0	14.5833	3.66667	0	10.75	3.58333
		13.92	16.92			2.83	2.67			0	2.41667			9.25	12.75			2.33	2.5			1.02	0.79	1.01		15.5	2.25	0.666667	7	2.08333	0.833333	6.58333	2.41667	0	9.33333	2.66667		17.6667	2.83333	2.5	24.25	2.91667	0	14.25	2.91667	0	13.5	3.58333
		15.25	17.17			2.67	2.58			0	2.75			8.67	15.08			2.5	2.83			1.02	1.09	1.24		13.3333	2.25	0	7.25	2	0	7.33333	2.08333	0	9.33333	2.58333		15.3333	2.5	1.33333	23.5	3.16667	0.916667	12.75	2.91667	0.75	12.5833	3.66667
			17.83				2.67				2				12.75				3.08			0.99	1.68	1.27		14.8333	2.25	1.41667	7.66667	2	0	7.58333	2.33333	0	9.66667	2.75		17.1667	2.5	1.83333	28.75	3.16667	1.33333	16.3333	4.58333	0	11.5	1.25
			16.83				2.83				1.5				13.17				2.92			1.06	0.54	1.01		15.5	2.25	0	7.66667	2.25	0	7.91667	2.41667	0	10.4167	2.91667		14.9167	2.41667	2.83333	29.5	3.75	0	14.9167	3.83333	0	13.8333	4.75
Average of the replicate	15.8	14.4465	17.3158	17.2207	2.768	2.68647	2.68	2.56571	0.294444	0.465686	2.02193	2.38095	9.17733	9.06353	13.72	14.4571	2.212	2.44588	2.81947	2.81		1.02	0.84	1.15		13.25	2.33333	0	8.33333	1.91667	0	7.33333	2.08333	0	9.75	2.75		17.0833	2.58333	0.916667	23.5	3	2.25	15.75	4.16667	0	14.3333	3.83333
																						1.06	1.24	1.03		12.3333	2.08333	1.66667	6.66667	2.41667	0	5.83333	2.08333	0	8.41667	2.58333		19.4167	2.5	1.41667	26.8333	3.16667	1.75	13.9167	3.41667	1.91667	13.1667	3.58333
																						0.95	0.99	0.94		12.5833	2	0.333333	6.41667	1.83333	0.666667	6.25	2.41667	0	8.16667	2.5		17.4167	2.58333	2.08333	24	3.25	1.75	13.3333	3.25	0	14.0833	3.75
	17.58	14	18.75	18.25	2.67	2.17	2.67	2.67	0	0	1.5	2	10.08	9.17	14.67	15.92	2.67	2.33	2.75	2.75		0.99	1.48	0.91		11.75	2.08333	0.5	7	2	0.583333	5.58333	1.91667	0	8.25	2.66667		16.5	2.33333	1.66667	21.75	2.83333	0	15.3333	1.41667	0	12.1667	3.33333
	17.67	17.92	17.5	17.33	2.92	2.5	2.5	2.5	0	0	1.33333	2.08333	11.42	9.5	13.5	13.17	3	2.67	2.67	2.92		0.95	1.34	0.87		12.75	2.25	0	7.75	1.91667	0	6.5	2.08333	0	8.5	2.66667		15.6667	2.41667	2.5	21.25	2.75	0	14.0833	2.5	0	12.6667	3.16667
	17.67	15.33	18.25	16.42	3	2.42	2.67	2.42	0	0	2.75	1.91667	10.67	11.33	15.08	14.92	2.33	2.75	2.83	2.83		0.95	0.45	0.92		13.4167	2.08333	0.5	6.83333	2.5	0	6	2.33333	0.25	8	2.66667		14.9167	2.33333	2.25	20.25	2.83333	0	12.25	2.91667	0	12	3.25
	18.17	15.5	18	16.58	2.58	2.33	2.75	2.5	1.25	0	1.25	3.25	9.92	9.08	15.33	13.83	2.58	2.42	2.75	3		0.99	1.63	0.91		12.4167	2.33333	0.666667	7.5	2.41667	0	6.66667	2.5	0	8.91667	2.66667		15.6667	2.33333	0.75	21.3333	2.83333	0	12.5	2.83333	0	11.5	3.33333
	19.25	15.25	19.17	18.33	2.67	2.42	2.75	2.5	0	0	2.16667	1.66667	11.42	10.25	13.33	12.58	2.25	2.5	2.75	3.17		0.99	0.74	0.96		12.5833	2.16667	0	7.75	1.83333	0	6.58333	1.83333	0	9.25	2.58333		15.3333	2.41667	2.75	21.0833	2.75	0	13.75	2.91667	0	13.25	3.66667
	17.83	15.67	17.75	17	2.83	2.5	2.67	2.5	0	0	2.25	2.66667	10.33	9.5	12.25	15.92	2.83	2.33	2.75	2.92		0.99	0.69	0.81		12.3333	2.16667	1.25	7.58333	2.33333	0.416667	6.5	1.83333	0	8.5	2.5		15.5	2.41667	1.25	22.3333	2.83333	0	13.4167	2.91667	0	12.5833	3.33333
	17.33	14.83	19.08	17.5	2.58	2.58	2.5	2.5	3.91667	0	3	2.33333	10.67	12.5	15.33	14.58	2.83	3.17	2.67	2.75		0.99	0.64	0.9		12.8333	2	1.41667	7.16667	2	0	6.41667	1.83333	0	8.58333	2.58333		15.3333	2.41667	1.16667	18.9167	2.83333	0	12.5	3.16667	0	11	3.25
	21.08	17.33	18.75	18.42	2.92	3.5	2.67	2.5	0	0	2.5	1.75	10	10	12.33	14.5	4.08	2.58	2.67	3.17		0.99	0	0.83		12.3333	2.08333	1.33333	6.5	2.25	1	6.16667	2	0	8.66667	2.66667		14.5833	2.41667	1.08333	20.8333	2.83333	0	13	3	0	12.75	3.5
	21	15.08	19.33	16.67	2.92	2.67	2.58	2.58	1.66667	1.75	2.25	4.83333	9.83	8.83	13.08	13.08	2.67	2.92	2.92	2.75		0.92	2.77	0.99		12.5	2	1.41667	6.91667	2.08333	0	6.33333	2	0	8.41667	2.58333		14	2.41667	0	19.25	2.83333	0	12.25	2.75	1.16667	10.4167	3.08333
	22.17	14.75	18.58	17.58	2.92	2.42	2.58	2.67	0	0	2.66667	1.41667	13.67	10.42	12.83	15.08	3	2.92	2.83	3.08		0.95	0.49	1.03		13.4167	2.16667	0.5	7.58333	1.91667	0	7	1.91667	0	9.08333	2.66667		23.3333	2.25	4.66667	23	3.08333	0	13.0833	2.83333	0	12.3333	3.5
	20	15.33	18.08	17	2.83	2.08	2.67	2.67	6.75	0	1.91667	5	6.67	9.17	13.67	12.25	2.58	2.33	2.75	3.17		0.92	1.04	0.95		13.5833	2.41667	0	6.66667	1.83333	0	6.41667	1.91667	0	8.66667	2.66667		25.5833	2.33333	0.833333	23.9167	3.25	0	18.1667	3.5	7.33333	12.9167	4.08333
	18.75	14.08	17.75	17.83	2.92	2.58	2.58	2.58	0	1.41667	1.08333	1.08333	9.92	11.17	14.5	13.42	2.75	2.58	2.75	2.83		0.92	0.74	1.04		12.75	2.08333	0	7.75	1.91667	0	6.5	1.91667	0	8.66667	2.75		15.1667	2.25	1.75	22.1667	3	0	17.1667	2.41667	0	15.3333	5.08333
	22.25	15.92	17.42	17.75	2.33	2.25	2.58	2.58	2.75	0	2.91667	2.08333	9.92	8.67	12.08	12.58	2.5	2.42	2.75	2.75		0.99	1.29	1.01		12.1667	2.08333	2	6.66667	2	0	5.75	1.91667	0	8.33333	2.41667		15.5833	2.25	1.25	24.1667	3.58333	1.41667	14.25	3.16667	0	14.75	4.16667
	18.08	15.17	20.17	16.83	2.83	2.33	2.58	2.58	0	0	2.66667	0.75	11.5	9.67	13.17	14.58	2.67	2.58	2.67	2.83		1.06	0.94	0.95		12.9167	2.25	1	6.66667	2	0	5.58333	1.75	0	8.33333	2.5		14.6667	2.41667	2.16667	23.4167	3.08333	1.08333	15.5	3.16667	0.833333	13.5	3.75
	19.5	15.25	18.5	16.75	3.33	2.5	2.83	2.5	0	0	1.83333	1.16667	11.17	9.25	14.25	16.92	2.5	2.58	2.83	2.75		0.95	1.48	0.96		12.4167	2.16667	1.33333	6.58333	2.16667	0	5.66667	1.91667	0	8.16667	2.41667		14.5	2.58333	1.58333	22	2.83333	0	16.1667	3.08333	2.75	12.4167	3.75
	18.83	15.08	17.17	19.67	2.58	2.58	2.58	2.58	0	0	4.41667	2.83333	10.67	9.67	12.58	16.33	3.5	2.75	2.83	3.33		0.95	0.79	0.93		13.0833	2.33333	0.916667	6.41667	1.91667	0.333333	5.5	1.91667	0	8.16667	2.41667		15.1667	2.33333	2.5	22.25	3.83333	2.66667	16.25	3	1.08333	12.5833	3.66667
	17.83			17	2.92	2.58	2.67	2.67	0	0	1.83333	0	10.58	13.08	12.67	19.08	2.5	2.75	2.58	2.67		0.99	1.04	1		12.5	2.16667	0.833333	6.33333	1.83333	0	6.25	1.83333	0	8.25	2.5		15.4167	2.33333	1.33333	21.6667	2.91667	0	15	3	0	12.1667	3.5
				16.75	2.67			2.5	3.91667			3.58333	10.08			13	2.75			2.75		0.95	2.52	0.96		12.75	2	1.33333	6.83333	1.83333	0	6.41667	1.91667	0	8.75	2.58333		17.9167	2.41667	1.75	23.1667	4	0	20.25	3.16667	0	12.6667	3.5
				17.58				2.5				3.83333				14.5				2.17		0.92	0.69	1.02		12.9167	2.25	0	6.41667	2	0	6.08333	1.83333	0	8.66667	2.5		15.5833	2.33333	4.25	22.4167	3	0	17.6667	3.33333	0	15.8333	3.58333
				17.58				2.67				2				15.33				2.58		0.95	1.73	0.96		11.6667	2.16667	0.916667	6.91667	1.83333	0	6.41667	1.83333	0	8.25	2.5		15.9167	2.25	1.16667	23.75	3	0	14.5833	3.16667	0	14.0833	3.58333
				17.42				2.58				2.5				20.08				3.58		0.92	1.24	1		14.4167	2	0.333333	6.41667	2	0	5.91667	1.83333	0	8.33333	2.41667		15	2.33333	2.91667	22.25	3	0	16.4167	3.25	2.33333	12.4167	3.91667
								2.5				2.08333				15				2.92		0.95	0.4	0.96		12.1667	2.08333	0.666667	6.66667	2	0.5	5.58333	2	0.416667	7.5	2.5		14.9167	2.25	2.08333	23.3333	3	0	15.1667	3.16667	1.91667	13.9167	3.75
Average of the replicate	19.1171	15.4056	18.3906	17.44	2.80111	2.49471	2.63706	2.55682	1.125	0.186275	2.2549	2.31061	10.4733	10.0741	13.5676	14.8477	2.77722	2.62235	2.75	2.89409		0.95	0.79	1.02		13.5	2	1.16667	6	1.83333	0	5.91667	1.83333	0	8.16667	2.58333		15.0833	2.33333	0.666667	22.3333	3	0	15.5	3.08333	1.16667	12.5	3.66667
																						1.02	1.14	0.98		13.25	1.91667	0	7.5	1.83333	0	6.41667	2.16667	0	8.41667	2.58333		16.8333	2.33333	1.33333	23.6667	2.75	1.91667	15.75	3.16667	8.91667	14.5	4.5
																						0.99	1.04	1.01		14.4167	1.91667	0	7.58333	1.91667	2	6.33333	1.91667	0	8.33333	2.41667		17.9167	2.5	1.91667	22.8333	2.91667	1.33333	13.5833	3.25	2.33333	13.1667	3.75
	16.92	13.83	17.33	16.58	2.42	2.58	2.5	2.83	0	0	2.33333	0.916667	8.42	10.17	13.5	15.17	2.25	2.83	2.58	2.67		0.99	1.19	0.96		13.5	2	0	6.5	1.83333	0	6.16667	2.33333	0	8.08333	2.5		18.4167	2.41667	1.75	23.5833	2.91667	2.5	13.3333	1.08333	3.66667	16.75	3.66667
	14.17	14.42	17	16.83	2.58	2.42	2.67	2.5	0	0	1.58333	1.5	9.08	9.17	14.08	13.17	2.17	2.75	2.58	2.75		0.95	0.45	0.95		12.25	2	0	6.16667	1.91667	0	5.66667	1.75	0	8.33333	2.5		17.1667	2.41667	2	22.25	2.75	1.91667	13.0833	3	2.58333	11.5833	3.41667
	15.58	17.25	16.08	16.5	2.58	2.67	2.67	2.5	2.58333	0	2.16667	2.33333	8.42	8.92	14.33	16.42	2.5	2.33	2.67	2.75		0.92	0.74	1.03		15.3333	2	0.583333	6.58333	1.75	0	6.41667	1.91667	0	8.58333	2.33333		15.4167	2.33333	0.75	22.1667	2.75	1.5	12.25	3	2.08333	11.3333	3.5
	15.58	14.83	16.75	16.75	2.42	2.33	2.58	2.5	0.75	0	2.08333	2.08333	9.25	8.92	12.33	12.5	2.5	2.25	2.58	3		0.99	0.79	1.05		13.1667	2.08333	0.666667	6.58333	1.83333	0	6	1.91667	0	8.33333	4.58333		18.4167	2.25	1.25	23.8333	3.08333	1.41667	15.5	3.41667	2.33333	13.8333	4.33333
	15.92	15.33	17.42	16.42	2.58	2.33	2.75	2.5	0	0	1.91667	2.08333	9.83	9.67	12.67	12.83	2.42	2.33	2.67	2.67		0.95	0.74	1.06		13.6667	2	0	7.16667	1.91667	0	6.16667	2.08333	0	8.25	2.5		14.9167	2.41667	1.33333	24.5	3.16667	1.25	19	3.83333	0	15.8333	2.16667
	15.33	15.58	17.08	16.42	2.83	2.75	2.58	2.58	0	0	2.58333	2.25	9	8.42	12.25	12.58	2.25	2.25	2.58	2.83		0.95	1.34	1		12.1667	2.16667	0	6.75	1.91667	0	6.16667	1.91667	0	8.41667	2.5		16.3333	2.33333	1.25	24.6667	3	0	17	3.5	3.58333	12.75	4.66667
	16.17	15.17	16.58	18.17	2.5	2.92	2.58	2.5	1.58333	0	2.08333	1.5	8.08	10.67	12.5	15.17	2.25	2.75	2.5	2.67		0.95	0	0.96		12.8333	2	0	6.83333	1.83333	0	5.75	1.83333	0	8.33333	2.41667		15.5833	2.33333	2.25	23.3333	3	0	16.6667	3.25	4.33333	12.3333	3.66667
	15.42	14.33	17.25	16.17	2.83	2.58	3.08	2.67	0	0.5	1.58333	2.25	9	8.33	12.25	12.67	2.17	2.17	2.83	2.58		0.95	0.94	0.99		13.0833	2	0.916667	6.33333	1.83333	0	6.25	2.16667	0	7.91667	2.5		15.3333	2.33333	0	22.25	2.83333	0	15.4167	3.91667	0	14.75	3.5
	15.83	14.08		17.58	2.58	2.42		2.5	2.33333	2.75		3.33333	8.58	8.58		16.33	2.58	2.67		2.83						12.75	2	0.583333	6.25	1.91667	0	5.66667	1.91667	0	8.16667	2.58333		16.1667	2.33333	1.58333	23	2.83333	0	15.1667	3	0	13.6667	3.83333
	14.58	15.08		18.17	2.67	2.5		2.67	0	0		2.33333	8.58	9		13.75	2	2.25		2.83						12.1667	2	0.916667	6.5	1.91667	0	6.25	2	0	8.16667	2.5
	15	14.17		17.08	2.58	2.58		2.58	0	0		2	10.25	10.25		13.67	2.25	2.25		2.92
	15.83			16.17	2.75			2.75	0			2.75	9.58			11.92	2.25			2.75
	15.92			17.92	2.58			2.58	0			3.25	9.58			13.08	2.17			2.92
	16.42			17.17	2.58			2.58	0			1.66667	8.83			13.83	2.17			2.67
				18.25	2.5			2.67	0			2.83333	9.08			15	2.17			2.67
				18.08				2.58				0.75				15.58				2.67
Average of the replicate	15.6193	14.9155	16.9363	17.1413	2.59867	2.55273	2.67625	2.59312	0.483333	0.295455	2.04167	2.11458	9.03733	9.28182	12.9887	13.9794	2.27333	2.43909	2.62375	2.76125
[truncated: 3 more columns]

## Sheet: Figure 2
	Figure 2B					Figure 2C					Figure 2D									Figure 2E
	wt	daf-2	daf-16	daf-2;daf-16		wt	daf-2	daf-16	daf-2;daf-16		wt	daf-2	daf-16	daf-2;daf-16	daf-18	daf-2;daf-18	daf-16;daf-18	daf-2;daf-16;daf-18		wt	daf-2	daf-16	daf-2;daf-16	daf-18	daf-2;daf-18	daf-16;daf-18	daf-2;daf-16;daf-18
	6.42	23.5	8.92	8.58		0.83	1.75	0	0		6.83	16.98	7.33	7.49	8.57	7.49	7.58	8.41		1.41528	1.24889	0	0.666111	0	0	0	0.249722
	7	22.42	9.25	7.5		1.25	1.67	0	1.75		7.99	17.48	6.99	7.08	7.91	7.41	7.91	8.49		1.74833	1.99806	0.333056	1.08222	0	0.249722	0	0
	7.25	21.58	9.33	7.58		0	2.75	1.08	3.08		7.16	18.15	7.58	7.83	7.91	9.32	7.66	8.33		0.499444	2.58083	2.41417	0	0.333056	0.333056	0	0
	6.67	19.83	7.25	8.08		0	0	2.17	1.25		7.08	13.57	6.74	7.66	8.74	7.33	8.66	6.49		1.74833	1.665	0.998889	1.33222	0	0.333056	0	1.33194
	7.08	23.33	7.17	7.17		1	1.42	2.75	3.58		7.08	18.15	6.58	7.66	8.24	7.41	7.83	7.49		0.333056	0	0.582778	0.582778	0	0.8325	0	0.666111
	7.5	21	10.08	7.67		0	0.83	1.42	0		7.24	18.15	7.08	8.16	8.16	7.49	8.08	7.83		0.499444	0	0	1.41528	0.749167	1.99778	0	0
	7.33	21.58	8.58	8.92		1.33	2.17	0	0		7.49	13.99	7.49	7.66	8.74	8.41	8.24	7.99		1.16556	1.58167	0	1.33194	0	1.58167	0	0.333056
	7.33	24.17		8.5		2.25	0.67		2.83		7.24	13.07	7.66	7.49	7.99	7.33	7.91	8.24		1.16556	1.74833	0	1.83139	0	0.416389	0	1.83167
	7.25	17.75		7.75		0	2.42		0		7.66	16.32	7.66	8.08	9.41	7.83	7.91	8.41		0	1.41528	0	0	0	0	0	0
	7.83	19.83		8.75		1.92	1.08		1.75		7.41		7.33	7.83	7.99	8.16	10.57	7.08		1.83167		0.915833	0.998889	0	0	0	1.49861
	7.42	21.75		7.83		1.67			2.25		7.58		7.33	8.16	9.49	9.07	8.82	8.08		1.49833		0.915833	1.99806	0	0	0	0
	7.33			7.83		1.5			1.58		7.41		7.74			7.83	7.74	7.83		0		2.16444			0.499444		0
				7.75					1		9.24		7.66			8.16		7.74		0		0			0.499722		0
				8.5					0		7.99		8.33			9.66		7.91		0.249722		0.666111			0		0.582778
				8.17							8.24		7.24			7.66		7.08		1.33194		1.83167			0.416111		0.499722
													7.33			8.16						0.915556			0
																7.16									1.49861
																7.74									0
Average of the replicate	7.20083	21.5218	8.65429	8.03867		0.979167	1.476	1.06	1.36214		7.576	16.2067	7.37937	7.73636	8.46818	7.97889	8.2425	7.82667		0.899111	1.35978	0.733646	1.02172	0.0983839	0.481003	0	0.466241
	7.08	30.58	8.67	8.17		0.416667	1.58333	0	0.416667		8.49	15.15	8.66	7.99	8.32	8.16	8.66	7.58		1.41528	1.33194	0.915833	1.49833	0	0	0.749167	0.333056
	7.92	33	8.58	8.17		0.583333	0	0.916667	1.16667		7.49	14.07	7.74	7.83	7.99	8.57	9.16	7.99		1.16556	2.33111	0.416111	1.58167	0.416111	0.416111	0	1.16556
	8.75	26.83	7.83	7.5		0	0	1.5	1		8.16	17.23	7.58	7.58	8.41	8.99	8.66	7.99		1.58194	1.74806	0	0.915833	0	0.582778	0	0.416389
	7.25	29.83	8.75	8.08		1.58333	0	0	0.833333		8.16	15.57	7.41	8.74	8.82	7.16	8.49	7.41		0	0.915833	0	1.665	0	1.74833	0	0.499444
	7	24.25	7.58	7.92		0.666667	2.5	0.666667	2.41667		7.91	16.32	8.57	8.16	8.16	7.99	8.57	7.41		1.24889	1.0825	0	0.582778	0.416389	0.499722	0	0.166389
	7.25	23.5	7.42	8.17		0	1.33333	2.58333	0.833333		7.91	14.82	8.41	8.82	8.49	8.99	8.41	8.49		1.08222	1.24861	0.749167	0.999167	0	2.33111	0.8325	0
	7.67	28.75	8.83	8.5		1.41667	1.83333	0.916667	3		8.16	15.9	7.33	8.33	8.57	8.66	8.74	9.24		0.998889	0	1.16556	0.998889	0	0.582778	0.166389	0
	7.67	29.5	7.75	8.33		0	2.83333	0	0		8.99	14.24	7.74	8.08	8.49	10.24	9.74	8.82		0.665833	0.749167	2.16444	0.333056	0	1.33222	0	0.333056
	8.33	23.5		7.92		0	0.916667		1.33333		8.74	13.9	7.33	8.24	8.33	7.66	10.07	7.83		1.08222	1.665	1.24861	1.16556	0	0.333056	0	0
		26.83		8.83			1.41667		1.16667		8.16	15.23	8.57	8.24	7.91	7.83	8.41	8.57		0	2.58083	2.08111	0.582778	0.665833	0.332778	0.499444	0
		24		8.58			2.08333		0.666667		8.16	14.07	7.74	8.08	7.58	8.16	8.41	8.24		0.416389	0.915556	0	0.8325	0	1.33194	0.333056	0.499722
				8.58					1.58333		8.33	13.74	7.33	8.66	8.24	7.74	8.57	7.58		1.24889	2.08139	1.665	0.8325	0	0.166667	0.499722	0.333056
				8.67					0		8.57	13.57	7.49	8.57	8.99	8.41	10.49	8.66		0.582778	2.91389	0.749167	0.332778	0	0.333056	0	0.666111
				8.17					1.16667		7.83	14.24	8.24	8.82	8.99	8.16		8.32		0.8325	0.8325	0.499444		0	0.416111		1.33194
											7.99	14.32				8.74		7.83		0.8325	1.58167	0.333056			0		0.333056
											7.99	12.57				7.58		8.41		0.666111	2.66389				0.8325		0
											8.16	13.49						8.08		1.74833	1.08222						0.666111
											8.66	12.9						8.66		0.8325	2.4975						1.08222
												12.74						8.08			2.4975						0
																		8.74									0.416111
																		8.66									0
																		8.82									0.416389
Average of the replicate	7.65778	27.3245	8.17625	8.25643		0.518519	1.31818	0.822917	1.1131		8.21444	14.4247	7.86714	8.29571	8.37786	8.315	8.95231	8.24591		0.911157	1.6168	0.799167	0.947757	0.107024	0.702448	0.236944	0.393573
	6.67	23.92	6.17	6.08		2	0.833333	0	1.33333		7.5	13.75	7.58	8.67	8.5	8.33	7.67	8		0.666667	1	0.666667	0	0	1.58333	0	0.5
	6.67	22.17	7.67	6.67		1	1.75	0	2		7.83	17.92	7.08	8.67	8.67	8.33	8.42	6.75		0.583333	0	1.75	0	0	0.916667	0.25	0.583333
	6.58	24.17	7	7.67		1.33333	1.25	0	0		7.67	16.83	7.25	8.75	8.42	7.92	9	7.08		1.41667	0	0.833333	1.58333	0.5	1.91667	0	0.416667
	6.42	23.42	6.92	7.25		0.916667	2.16667	0	1.08333		7.42	15.75	7.58	7.58	9.58	8.33	7.67	8.25		2.58333	3.25	0	1.25	0	0	0	0
	6.33	22	6.5	7		0.833333	1.58333	1.16667	0		8.58	14.58	9.08	7.58	7.5	8.83	7	8.25		0	1.08333	1.16667	0	0	0	0	0
	6.83	22.25	6.5	7.08		1.33333	2.5	0	1.33333		7.17	19.17	7.58	8.67	7.83	7.75	7.33	8.33		0.583333	0	0	1.25	0.333333	1.25	0	0
	6.42	21.67	6.58	6.92		0	1.33333	1	0.583333		8.17	14.58	7.83	9.08	8.17	7.17	10.33	7.42		0.5	1.25	0.916667	1.08333	0.166667	0.916667	0	0.583333
	6.92	23.17	7.08	7.67		0.916667	1.75	0.416667	1.91667		7.92	13.92	7.25	8.17	9	8.42	8.17	7.58		1.16667	1.5	0.833333	1	0.916667	0.5	0.25	1.16667
	6.42	22.42		6.75		0.333333	4.25		0.25		8.58	19.33		8.75	7.42	7.75	6.58	7.58		1.83333	1.91667	0.666667		0.25	0	0	0.333333
	6.67	23.75		7.42		0.666667	1.16667		1.58333		8.08	15.83			8	8	8.33	7.58		0	1.75			0	1	0	0.416667
	6	22.25		6.92		1.16667	2.91667		1.25		8.67	15.08			7.83	8.08	8	7.42		0.416667	0			0	0	0.833333	1.58333
	7.5	23.33		7.67		0	2.08333		3.41667		8.83	14.92			7.42	8.33	8.33	7.42		0.833333	1.25			0.333333	0	0	0.916667
	7.58	22.33		8.33		0	0.666667		0.333333		7.5	14.75			7.75	9.17	7.75	7.75		0.333333	0.916667			0.25	0		0.666667
											7.75				7.5	7.83	9.5	7.17		1.16667				0.33	0.166667		0.416667
											9.67				7.67	7.58	8.17	7.83		0				0	0.416667		0
											8.17				7.67	7.25	7.58			0				0	0.416667
															8.08	8.83								0	0.416667
															8	8.08								0.42	0.583333
															9.5									0
Average of the replicate	6.69308	22.8346	6.8025	7.18692		0.807692	1.86538	0.322917	1.16026		8.09437	15.8777	7.65375	8.43556	8.13211	8.11	8.11437	7.62733		0.755208	1.07051	0.759259	0.770833	0.184211	0.560185	0.111111	0.505556
	6.5	23.67	6.17	7.08		0	1.33333	0	0.916667		8.17	15.17	7.33	7.67	8.08	8.5	8.83	8		0	2.58333	0	1	0	0	0	1
	6.17	22.83	6.58	7.08		0	1.91667	0.333333	1		7.58	16.67	7.17	8.42	7.25	8.92	8.58	7.67		1.75	1	0.916667	2.5	0.583333	1.41667	0	0.5
	6.58	23.58	6.33	6.67		0.583333	1.75	0.333333	0.75		9.08	16.92	7.08	8.17	7.5	9.67	7.92	7.42		0	2.83333	1.33333	0.75	0	0	0.583333	1.41667
	6.58	22.25	6.58	6.42		0.666667	2	0	1.08333		7.67	13.33	7.92	7.42	7.83	8.08	8.5	8.33		1.16667	3.33333	0	0.833333	0.75	1.41667	0.25	1.91667
	7.17	22.17	6.58	9		0	0.75	0.5	2.83333		8.08	14.92	7.67	9.58	7.92	7.83	10.33	8.17		0	1.58333	0	0	0	1	0	0
	6.75	23.83	6.5	6.75		0	1.25	1.66667	0.833333		8.17	13.08	7.08	9.08	8.25	8.5	8	7.33		2.08333	1.91667	1.33333	1.58333	0	0.916667	0.333333	0.666667
	6.83	24.5	7.17	7.17		0	1.33333	0	0		8.42	13.17	7.33	7.92	8.67	7.67	8.75	9.25		0	2.08333	1.41667	1.33333	0	1.16667	0.833333	0
	6.33	24.67	7.17	7.42		0.916667	1.25	0	0.416667		7.83	13	7.42	9.33	7.33	7.75	9.33	7.67		1.58333	3.08333	0.75	1.16667	0.583333	0	0	0.333333
	6.25	23.33	6.25	5.83		0.583333	2.25	1.41667	1.08333		8	12	8.17	8	9.42	9	8.25	8.17		1.5	1.25	1.16667	0.916667	0		0	0.583333
	6.5	22.25	7.42	8.33		0.916667	0	2.58333	3		8.42	13.42	7.33	7.92	7.83		7.75	7.58		0		0	1	0.75			0.333333
		23	6.33	6.67			1.58333	1.91667	0.416667		9.67		7.58	8	7.67		7.83			0		0
				7.08					0.416667		9.25									0		0.916667
				7.17					1.33333		7.92									1.16667
Average of the replicate	6.566	23.28	6.64364	7.12846		0.366667	1.40152	0.795455	1.08333		8.32769	14.168	7.46182	8.31909	7.97727	8.43556	8.55182	7.959		0.711538	2.18519	0.652778	1.10833	0.266667	0.739583	0.222222	0.675
	7.42	23.92	6.75	8.08		2.5	1.67	2.42	0.83
	7	27.33	7.42	10.33		0	0	2.33	2.75
	9.83	24.08	7.67	8.42		2.08	1.33	0	1.75
	7.33	20.33	8	8.08		1.67	1.75	0.42	2.58
	10.17	24.75	7.83	9		0	2.25	0.67	0
	7.75	27.33	7.33	8.25		0.75	0	0	3.25
	8	25	8.33	8.42		1.92	3.17	0.75	1.33
	7.92	27.25	7	8.25		0.83	1.08	0.5	0.67
	7.75	27	8.17	9.33		1.42	1.5	0.5	0
	7.58	23.08	8.08	8.17		0.75	4	0.92	2.92
	7.67	23.08	7.17	10.08		2.25	2.67	0.5	0.92
		21.33	7.33	7.92			4.42	0	1.92
		29.5	7.83	8.33			2		0.67
		22.33	7.5	7.83			2.83		1.67
		22.17	7.92	7.92			3		1.25
		27.33		7.75			2.5		0
		26.42		5.92			2.75		1.83
				7.83					0.75
				7.5					1.58
				7.25					0.67
				8.08					1.67
				7.75					3.33
				8.17
Average of the replicate	8.03818	24.8371	7.622	8.20261		1.28818	2.17176	0.750833	1.47
	8.42	24.42	7.58	8.17		1.67	1.42	0.58	2
	7.75	21.08	8.58	8.17		1.92	1.25	0	2
	7.33	24.42	8.33	7.83		2.58	0	0	1.25
	7.83	20.92	7	8.42		1.25	2.25	0	2
	7.67	20.42	9.42	7.75		1.67	2.17		1.58
	7.75	20.08	8.5	8.67		2.5	0	1.58	0.67
	7.67	20.17	8	8.58		0.58	2.58	2.75	2.33
	8	16.92	7.58	8.92		0	0.67	2.08	0.75
	6.92	21.08	10.83	7.92		0	2	0	0.67
	7.92	19.33	9.33	8.33		1.33	3.67	0	2.5
	8.67	21.33	8.25	8.58		2.5	1.33	0.42	1
	7.5	19.83	8.17	8.08		1.67	1.42	0	0.75
	7.58	20.33	8.25	10.17		1.33	1.92	0	1.08
	7.25	19.25	8.58	9.92		1.5	3.42		1.33
	8.08	21.58		8.25		1.92	1.58		0.42
	7.75	19.83		8.17		2.08	2		2.17
	9.75	19.5		8.42		0	1.67		0.67
	8.42	19		8.33		2.33	2.42		0
	8.17	20.33		8.83		1.67	1.17
	7.92	20.25				2.42	2.33
Average of the replicate	7.9175	20.5035	8.45714	8.50053		1.546	1.7635	0.6175	1.28722
	7.67	21.83	8.33	7.92		0.5	2	2.42	0
	7.83	21.33	7.67	6.75		1.5	1.83	1	2.67
	7.08	19.58	7.08	7.17		1	2.67	0.75	1.17
	7.67	21.33	10.58	8.33		0	1.08	0	0
	9	22.58	6.83	7.58		3	2.5	1.17	4.25
	7	22.08		7.42		0.67	1.67		0
	9.25	23.33		8.17		2	1.42		0.58
	7.25	23		7.75		1.67	1.75		4.5
	6.92	19.75		7.58		0	1.67
	7.33	22				2	1.42
	7.75	25.08				0.42	1.83
	6.67	20.67				0.33	1.5
	7.42	22.25				0	1
Average of the replicate	7.60308	21.9085	8.098	7.63		1.00692	1.71846	1.068	1.64625
	6.83	23.75	7.33	7.17		1.17	2.83	0	0
	7.08	26.25	6.83	8.42		0	1.17	0	0
	7.5	21.33	6.67	9.25		0.83	2.17	0.58	0.67
	6.58	27.33	7.25	7.33		2.33	1.67	0	1.58
	6.92	25	7.67	7.67		0	1.33	0
	7.08		7.08			2.17		0
	7.17		7.25			0.58		2.92
			10.67					0
			7					2.5
Average of the replicate	7.02286	24.732	7.52778	7.968		1.01143	1.834	0.666667	0.5625
	8.17	21.83	12	8.83		0.917	0	0.583	0.583
	9	19.83	8.33	10.25		0	1.333	0.167	0.333
	8.5	17.25	8.33	9.08		0	0.833	0	0
	8.17	17.75	9.08	9.25		0	2.75	0	1.833
	9.83	14.42	8.58	8.33		1.083	2.5	0	0.583
	8.5	13.58	9.42	8.92		0	2.083	0.833	0.917
	8.08	15.75	9.25	8.75		0	1.083	0	0.833
	10.25	19.17	9.42	8.58		0	2.083	0.417	0.667
	9.58	14.25		9.33		1	1.917		0.583
	9.58	14.33		9		0.583	1.583		0.5
	8.92	16.5		8.33			0.583		2.083
		14.17		8.83			1.833		0.333
		16.42		8.33			0.583
		19.75
Average of the replicate	8.96182	16.7857	9.30125	8.90846		0.3583	1.47415	0.25	0.770667
	9.5	17.67	9.33	10.67		0.583	1	0.75	0.25
	9	17.92	10.08	10.5		0.583	1.833	0.917	1.667
	9	15.75	9.33	9.75			1.25	0.75	1.083
		15.75	9.92	9.5			1.667	0.667	1.333
		15.17	9.83	10.25			1.917		1
		14.83		9			2.667		0.417
		22.5		8.58			1		0
		13.5		9.83			1.083		0.333
		14		10.92			2.5		2.833
		14.33		10.75			1.167		1
		16.17		9.67					0.833
				9					0.75
				10.5					1
				8.92					0.333
				10.17
Average of the replicate	9.16667	16.1445	9.698	9.86733		0.583	1.6084	0.771	0.916571
	8.42	12.75	8.25	8.58		0	1.667	0	0.5
	8.42	14.17	8	9.67		0	2.833	2	0
	8.75	12.83	8.25	8.33		0.833	0	1.417	2.333
	8.67	13.17	7.58	8.58		0	3.083	1.333	0.5
	9.42	14	8.25	8.17		1.667	1.75	0.5	1.083
	10.5	17.58	8.5	8.17		0	1.25	0.333	1.167
	8.33	12.92	7.25	7.75		0	1.333		2
	8.67	14.33	9.25	8.08		0	0.917		2.75
	8.67	11.42		9			2.5		0
	9.75	14.83		8.42			2.5		1.5
	9.5	14.58		9.17			0		0.333
		13.83		10			0		0
		13.08					1.667
Average of the replicate	9.00909	13.8069	8.16625	8.66		0.3125	1.5	0.9305	1.01383
	8.92	14.83	8.25	8.33		0.75	2.083	0	0.75
	8	12.75	8.17	8.83		0.5	1.917	0	1.333
	9.17	15	8.75	8.42		0	0	1.167	1.667
	8.25	15.08	8.25	7.67		1	2.333	0	1.583
	7.83	12.75	8.42	8.25		1.75	0.833	0	0
	8.33	16.58	8	8.42		0	1.667		1.333
	8.25	13.5		8.33		1	1.5		0.917
	8.25	12.75		8.67		0	1.333		0
	8.08	13		10.67		1.167	2.333		2.583
	8.33	15.5		7.75		0	1.583		1.583
		13.33		8			2.083
		11.5					3.667
		14.33					0
		12.42					2.333
		13.33					2.083
Average of the replicate	8.341	13.7767	8.30667	8.48545		0.6167	1.71653	0.2334	1.1749
	8.75	16.42	11.67	10.5		0	0.917	0.5	2
	8.25	16.75	10.83	9.25		0.333	0	0.583	2.417
	9.17	22.5	11.58	9.92		0.333	0	0.167	0.417
	9.08	13.75	8.58	10.17		0	2.083	0.333	0.25
	8.58	18.5	11.5	11.42		0	3.417	0.333	0.25
	9.75	13.5	7.83	9.75		0.583	3.583	0.75	0.5
	8.58	13	9.83	10.25		0.5	1.5	0.833	0.5
	9.67	16	8.83	10		0.667	1	0.667	0.417
	8.75	14.67	9	9.42		0.5	0		0.75
	8.42	14.33	10.42	9		0.417	2.083		0.583
	9	16.33					1.25
		15.67					1.917
		13.83					3.667
		15.83					0.833
		13.25					1.917
Average of the replicate	8.90909	15.622	10.007	9.968		0.3333	1.61113	0.52075	0.8084
	8.75	14.92	10.67	8.75		0	0.917	0.917	0.667
	8.92	15.17	7.42	9.25		0	0.5	0.583	0
	8	19.67	8.25	8.33		0	1	1.083	1.667
	9.25	15.33	9.17	8		0	1.25	0.833	1.167
	8.83	18.83	8.75	8.08		0	0.917	0	1.083
	8.83	15.33	9.5	8		0	0.75	0.417	0.5
	7.83	13.5	10.08	8.25		1.083	5	0	0.25
	9.17	17.67	8.25	10.25		0.417	0.667	0	1
	9.08	15.92	9.5	8.42		0	2.833	0.75	0.417
	7.5	16.67	9.42	8.42		0.75	0.5	0.833	0.333
	8.92	16.17	9.17	9.25		0	1.417	1.417	0.167
	9.33	19	7.92			0	1.417	0.333
	8.42	15.42				0	1.833
		14.25					1
Average of the replicate	8.67923	16.275	9.00833	8.63636		0.173077	1.42864	0.597167	0.659182
	7.83	14.5	9	8.67		0	1.333	0.5	0.167
	8.08	16	10.42	9.75		0	1.667	0	1.667
	8.25	20.58	7.83	9.33		0.167	2.667	0	0
	9.83	15.25	8.33	8.5		0	2	0.417	0.333
	8.17	15.42	7.67	8.5		0	3.333	0.75	0.417
	8	13.5	8.92	8.33		1.667	2.25	0	1.25
		15.75	8.42	8.42		0	1.583	0.833	0
	8	16.33	7.17	9		0.417	2.167	0	0.167
	8	13.83	8	9.33		1.75	0.75	1.25	0.25
	7.67	11.67	7	7.92		0	3	0	2.417
	10.17	16.5	8.33	9.08		0	2.167	0.5	0
		15	8.17	8.83			3.5		0.25
		17.08	8.5
		16.08	8.75
		14.17
Average of the replicate	8.4	15.444	8.32214	8.805		0.363727	2.20142	0.386364	0.5765

## Sheet: Figure S2
	Figure S2A					Figure S2B
	wt	daf-2	daf-16	daf-2;daf-16		wt	daf-2	daf-16	daf-2;daf-16
	0.5	0	2.25	0		0	0	0	0
	0	0	0	0		0	0	0	0
	0	2	0	0		0	0.75	0	0
	0	0	0	0.83		0	0	0	0
	0	0	0	0		0	0	0	0
	0	1	0	0.58		0	0	0	0
	0	0	0	0		0	0	0	0
	0.92	0		0		0	1		0
	0	1.17		1.33		0	0.83		0
	0	1.33		0		0	0		0
	0	1.17		0		0	0		0
	0	1		0		0	0		0
				0		0			0
				0					0
									0
Average of the replicate	0.118333	0.639167	0.321429	0.195714		0	0.215	0	0
	0	0	0	0.5		0	1.417	0	0
	0	0	0	0.583		1.083	0	0	1.167
	0	0	0	0.75		0	0	0	0
	1.583	0	0.417	0		0	0	0	0
	0.833	0	0.583	0		0	0	0	0
	0	0.917	0	0.5		0	0.75	0	0
	0	1.333	0	0		0	0	0	0
	0	0	0	0		0	0	0	0
	0	2.25		1.083		0	0		0
		1.75		0.75			1.917		0
		1.75		0			0		0
				0					0
				1.083					0
				0					0
Average of the replicate	0.268444	0.727273	0.125	0.374929		0.120333	0.371273	0	0.0833571
	0	0	0	0		0	0	0	0
	0	0	1.417	0		0	0	0	0
	0	1.417	0	0		0	0.833	0	0.75
	0.333	1.083	0	0.75		0	2.75	0	0
	0	0	0	0		0	1.083	0	0
	0	2.667	0	0		0	0	0	0
	0	0	1.333	0.333		0	0	0	0
	0	0	0	1.167		0	0	0	0
	0	0	0	0		0	0	0	0.5
	0.5	0		0		0.417	2.333		0
	0	0		0		0	1.917		0
	0	0		0		0	1.167		0
	2	0		0		0			0.5
Average of the replicate	0.217923	0.397462	0.305556	0.173077		0.0320769	0.84025	0	0.134615
	0	1.917	0	0		0	2.333	0	0
	0	1.333	0	0.417		0	3.667	0	0
	0	2.5	0	0		0	2.583	0	0
	0	1.917	0	0		0	2.083	0	0
	0	1.5	0	0		0	2.333	0	0
	0	1.417	0.917	0		0	0	0	0
	0	1.25	0	0		0	3.583	0	0
	0	0	0	0.75		0	4.333	0	0
	0	0	0	0		0	0	0	0
	0	0	0	0		0	0	0	0
		0	0	0				0	0.75
				0					0
				0					0
Average of the replicate	0	1.07582	0.0833636	0.0897692		0	2.0915	0	0.0576923
	0.5	0	0.5	0.5		0	0.75	0	0
	0.42	0	0.42	0		0	0	0	0
	0	1.42	0	0.5		0	0	0	0
	1.08	1.5	0.5	0.5		0.58	0	0	0
	0	1.58	0	0		0	0	0	0
	0	0.67	0	1.42		0	0.83	0	0
	0.92	2.17	0.67	0		0.83	3.83	0	0
	0	2.08	0	0.67		0	0	0	0
	1.5	0	0.83	0		0	0	0	0
	0	0.83	0.33	0.75		0	1.08	0.33	0
	0	2	0.5	0.75		0	0	0.58	0
		2.58	2.33	0			0	0	1.08
		1.08	0	0.5			0	1	0
		0	0	0			0	0	0.92
		1.33	0	0			3.67	0	0.42
		1.17		0			0.83		0
		1.08		0			0.92		0
				0					0
				0					0
				0.33					0
				0					0
									0
									0
Average of the replicate	0.401818	1.14647	0.405333	0.281905		0.128182	0.700588	0.127333	0.105217
	0.75	0.83	0	0.75		0	2.25	0	0
	1.92	1.42	0	0		0.75	0	0	0
	0	1.58	0	0.42		0	1.67	0	0
	0	0	0	0		0	0	0	0
	0	1.17	0	0		0	0.92	0	0
	0.75	0.75	0.58	0		0	0	0	0
	0	1.75	0	1.33		0	1	0	0
	0	0	0	0		0	0	0	0
	0.67	1.25	0	1.75		0	1.42	0	0
	0.58	0	0.5	0		0.58	1.08	1.08	0
	0	1.92	0	0		0	1.5	0	0
	0.5	1.67	0.5	0		0	0.75	0	0.92
	0	0	0	0		1.33	0	0	0.67
	1	0	0	0.75		0	1	0	0
	0	1.17		0.42		0	0		0
	0	0.67		0		0	2.08		0
	0	0.58		0		0	0.75		0
	0	0.83		0.75		0	0.58		1.5
	2.08	4.42				0	0		0.75
	0	0				0	0		0
Average of the replicate	0.4125	1.0005	0.112857	0.342778		0.133	0.75	0.0771429	0.192
	1.33	0.42	0	0		0.33	0.83	0	0
	0	1	0.67	0		0	0.58	0	0
	0	0.33	0	0		0	1.17	0	0
	0	1.42	0	0.92		0	0.75	0	0
	0	0	0	0		0	2.42	0.5	0
	0	2.42		1.25		0	0		0
	0	1.42		0		0	0.42		0
	0	0		0.58		0	0.92		0
	0	1.67				0	0.67		1.5
	0	1.5				0	1.17
	0	0.92				0	1.17
	0.25	1.67				0.25	1.33
	0.25	0				0.5	0.5
Average of the replicate	0.140769	0.982308	0.134	0.34375		0.0830769	0.917692	0.1	0.166667
	0	1.83	0.58	0		0	1.58	0	0
	0.75	0	0.58	0		0	3.92	0	0
	0	0.83	0	1.17		0	0	0	0
	0	0.92	0	0		0	0	0	0
	0	0	0	0		0	0	0	0
	1.25		0			0		0
	0		0			0.92		0
			0					0
			0					0
Average of the replicate	0.285714	0.716	0.128889	0.234		0.131429	1.1	0	0
	0	0	0	0
	0	0.5	0.5	0
	0	1.5	0	0.5
	0	0	0	0
	0	1.16667	0	0.666667
	0	0	1.16667	0
	0	0	0	0
	0	1	0	0
	0	0.583333		0.416667
	1.41667	0		0
	0	0		0
		0		0.416667
		1.41667		0
		1
Average of the replicate	0.128788	0.511905	0.208333	0.153846
	0.75	0.333333	0	0.416667
	0	0.5	0	0.333333
	0	1.41667	0.75	0.916667
		0.583333	0	0
		2.33333		0.666667
		1.25		0
		0.916667		0.666667
		0		0.25
		0		0
		0.75		0
		3.5		0
				0.166667
				0
				0
Average of the replicate	0.25	1.05303	0.1875	0.244048
	0	0.416667	0	0
	0	0.166667	0	0
	0	0	0	0
	0.583333	1.25	0	0.5
	0	1.25	0	0
	0	1.16667	0	0
	1.33333	0.333333	0	0
	0	0.5	0	0.583333
	0	0		0
	0	0		0
	0	0.583333		0
		0		0
		0.916667
Average of the replicate	0.174242	0.50641	0	0.0902778
	0.5	1.75	1.33333	0
	0.333333	1.25	0	0
	0.333333	0.833333	0.25	0.75
	0	0	0	0.75
	0.166667	0	0.583333	0
	0.333333	0.416667	0	0
	0	1.58333		0.25
	0.166667	0		1.5
	0.333333	0.333333		0
	0	1.08333		0.416667
		0.666667
		0.666667
		0.333333
		0.25
		1
Average of the replicate	0.216667	0.677778	0.361111	0.366667
	0	0.416667	0	0.25
	0	0.833333	0	0.333333
	0	0	0	0.666667
	0	0.666667	0	0.333333
	0	0	0	0.166667
	0	0		0.166667
	0	2.91667	0	0
	0	2.16667	0	0.416667
	0	1.16667	0	0
	0.25	0	0.333333	0
	0.25	2.66667
		2.75
		1.5
		0
		0.25
Average of the replicate	0.0454545	1.02222	0.037037	0.233333
	0.166667	0.416667	0	0
	0	1.41667	2.08333	0.666667
	0	1.33333	0.583333	0.666667
	0	0	0.5	0
	0	0	0	0.333333
	0	1.08333	0	2.08333
	0	0	0	0
	0	0.666667	0	0.5
	0	0.666667	0	0
	0	1.5	0	0
	0	0	0
	0	0	0
	0	1.16667
		0.666667
Average of the replicate	0.0128205	0.636905	0.263889	0.425
	0	0	0	0
	0	0	0	0
	0.833333	2.16667	0	0
	0	0	0	0
	0	0.25	0	0
	0.75	0.333333	1.41667	0
	0	0	0	0.5
	0	1.75	1.5	0.25
	0	0.5	0	0.416667
	0.166667	0.5	0	0
		0	0	0.25
		1.91667	1.58333	0
		0.5	0
		0.666667	0.416667
		2.58333
Average of the replicate	0.175	0.744444	0.35119	0.118056

## Sheet: Figure 3
	Figure 3B									Figure 3D
	pL4440	lin-14 RNAi	lin-28 RNAi	pL4440	lin-14 RNAi	lin-28 RNAi				wt	lin-42(n1089)	lin-42(ok2385)
	0.333333	0	0.666667	0.916667	0	0.666667				0	0	0
	0.166667	0	0	1.41667	0	0				0	0	0
	0.916667	0.666667	0	0	0.5	1.08333				0	1.25	0
	0.5	1.33333	0.583333	0	0	1.25				0	0.666667	0
	0.416667	0	0.666667	1.33333	0	0				0	0	0
	0.75	0.333333	0.75	0	0.583333	1				1.08333	0	0
	1	0.75	0.833333	0.916667	0	1.83333				0	0	0
	0.5		0.416667	0.833333	0	1.66667				0	0.25	0
	2.33333		1.66667	0.583333	0.75	0.75				0	0	0
			1.25		0	1.16667				0	0
			1		0.916667	0				0	0
			0.416667		0					0	1.33333
Average of the replicate	0.768519	0.440476	0.6875	0.666667	0.229167	0.856061				0	0
										1.91667	0
										1	1.25
	1.75	0	2.16667	1.41667	0.833333	0.666667				1.83333	0
	0.916667	0	0.666667	1.66667	1.5	1.33333				0.583333	0.666667
	0.333333	0	2.91667	1.91667	0.666667	0.5				0	0.5
	0	0	0.916667	3.08333	0	1.25				0	0
	1.91667	0	0.916667	0	0	0.916667				0
	0.583333	0	0.833333	4.16667	0.666667	0.333333				1.33333
	0.333333	0.166667	1.5	1.58333	0.583333	1.16667				0
	0.5	0	0.75	2.41667		1.33333			Average of the replicate	0.352273	0.311404	0
	0.416667	0	0.583333	0		1.5
	0.25	0	0.916667	3.58333		2.16667
	0	0	0			1.83333				0.75	0.5	0
	0.833333	0	1.08333			2.5				0	0	0.416667
			0			1.58333				0	0.833333	0
Average of the replicate	0.652778	0.0138889	1.01923	1.98333	0.607143	1.3141				0.916667	0	0
										0.75	0	0
										2.33333	0	0
										1	0.25	0
	2.41667	0	0.416667	1.5	0	2.25				1.5	0	0
	0.583333	0	3.75	0.666667	0	1.66667				1.75	1.33333	0
	0.416667	0	0.5	2.16667	0	1.25				0	0
	0.5	1.58333	0.666667	0	0	1.66667				1.91667	1.16667
	0.666667	0	0	0.666667	0	0.583333				0	0
	1	0	0.666667	0.916667	0	1.25				2.41667	0
	0	0	0	1	0	1.25				1.33333	1.33333
	0.416667	0	2.08333	1.33333	0	1.08333				0	0
	0.75	0	0	2.75	0					1.25	0
	0.416667	0	0.75	0	0					1.16667	0.416667
		0	1.25	0	0						1.5
		0.25			0.833333						1.58333
		0			0.666667						0.75
		0			0						0
		0									0
Average of the replicate	0.716667	0.122222	0.916667	1	0.107143	1.375					0.416667
											0
									Average of the replicate	1.0049	0.420139	0.0462963
										0	0	0
										0	1.08333	0
										0	0	0
										0	0	0
										0	0	0
										0	0.833333	0
										0	0	0
										0	0	0
										0	0	0.333333
										0	0	0
										0	0	0
										1.25	0	0
										0	0
										0	0
										0	1.33333
										0	0
										2	0
										0	0
										0	0
										0	0
										0	0
										0
										0.916667
										0
										1.66667
										0
									Average of the replicate	0.224359	0.154762	0.0277778
										1	0	0
										0	0	0
										0	0.6667	0
										0.6667	0.9167	0
										1.8333	0	0
										0	0	0
										0	0	0
										1.5	0	0
										1.5833	0	0
										2.1667	0	0
										1.4167	0	0
										2.1667	1.25	0
										0	0	0.4167
										0	0.5833	0
										0	0.5833
										0	0
										0	0
										0	0
										1.4167
										0
										1.6667
										0.5833
										2.1667
										3.4167
									Average of the replicate	0.899313	0.222222	0.0297643
										0	0	0
										1.333	0.333	0
										0.417	0.417	0
										0	0.667	0.583
										1.667	0	0
										2.583	0.583	0
										2.75	2.25	0
										1.917	0	0
										1.25	0	0
										0	1.583	0
										2.25	0	0
										0	0.667	0
										0	1.167	0.5
										1.917	0	0
										0	0
										1	0
										0	0.917
										0	0
										0	0
										1	0
										0.667	0
										0.667	0
										0	0.583
											0
											2
											0
											0.583
									Average of the replicate	0.844261	0.435185	0.0773571

## Sheet: Figure 4
			Figure 4B																	Figure 4D																Figure 4E								Figure 4F
			wild type					daf-2					daf-2;daf-18							wild type					daf-2					daf-2;daf-18						V6 div2-ecd (as in Fig 4D)			L2lag (as in Fig 2E)					wild type
			V1	V2	V3	V4	V6	V1	V2	V3	V4	V6	V1	V2	V3	V4	V6			V1	V2	V3	V4	V6	V1	V2	V3	V4	V6	V1	V2	V3	V4	V6		wt	daf-2	daf-2;daf-18	wt	daf-2	daf-2;daf-18			V1.1	V1.2	V2.1	V2.2	V3.1	V3.2
	div 1	W1	7.66667	6.66667	6.66667	6	7	6.66667	4.66667	4.66667	4.66667	5.33333	5.33333	4	3.66667	3.66667	4		W1	1	0.333333	0.333333	-1	2	2	0.333333	-0.33333	0.333333	2.66667	-0.33333	0	-0.66667	-0.66667	1.33333		0.648649	2.55128	0.215686	0.826142	1.53081	0.598287		W1	-0.33333	-0.33333	-0.33333	-0.33333	-1	-0.33333
		W2	6.33333	6	5.66667	5.33333	6	6.66667	5.66667	5.33333	4.66667	5	6.33333	4.66667	4.33333	4.66667	5.66667		W2	0	-0.33333	-0.33333	-1	0.333333	1.33333	0.333333	0.333333	0.666667	2.66667	-1	-1	-0.33333	-1.33333	0.333333		2	2.66667	1.33333	1.41528	1.24889	0		W2	-0.33333	-0.33333	-0.33333	-0.33333	-0.33333	-0.33333
		W3	6.33333	5	5	5	5.66667	6.66667	6	5.33333	5.66667	5.66667	5	4.66667	4.33333	4	4.66667		W3	-1	-1	-0.66667	-0.66667	0.666667	2.66667	1.33333	1	1.66667	3	-0.66667	-1	-1.33333	-1.33333	-0.66667		0.333333	2.66667	0.333333	1.74833	1.99806	0.249722		W3	1	0	0.666667	-0.66667	-1	-0.66667
		W4	6.66667	6	5.66667	5.66667	6	7.66667	6.33333	6	5.66667	5.66667	6.33333	5	4.66667	4.66667	5.33333		W4	-0.66667	-0.33333	-0.33333	-0.66667	1	3	1.33333	0.666667	2.66667	3	-0.66667	-1	-0.66667	-1	-0.33333		0.666667	3	-0.66667	0.499444	2.58083	0.333056		W4	-0.33333	-0.66667	-1	-0.66667	-0.33333	-0.66667
		W5	6	5	4.66667	5	5	7.33333	6.66667	5.66667	5.33333	6	5.33333	3.66667	3.66667	4	4.33333		W5	0	-1	-1	-1	-0.66667	2.33333	1.33333	1	0.333333	2.66667	-0.33333	-1	-0.66667	-1	-0.66667		1	3	-0.33333	1.74833	1.665	0.333056		W5	-0.66667	-0.33333	0	-0.33333	-0.66667	-0.66667
		W6	4.66667	4.33333	3.66667	4	4.33333	7	6	5.66667	6	6	6	4.33333	4.33333	4.33333	5		W6	-1	-0.66667	-1	-1.66667	-0.66667	2	1.33333	0.333333	0.666667	3	-1.33333	-1.33333	-1.33333	-1.33333	-0.66667		-0.66667	2.66667	-0.66667	0.333056	0	0.8325		W6	-0.66667	-0.66667	-1.33333	-0.66667	-1	-0.66667
		W7	5.66667	4.33333	4.33333	4.66667	5	8	6.33333	6	6	5.66667	5.66667	4	3.66667	3.66667	4.33333		W7	-1	-0.66667	-1	-0.66667	0	2.66667	1.33333	-0.66667	1	2.66667	-0.66667	-1	-1	-1	-0.66667		-0.66667	3	-0.66667	0.499444	0	1.99778		W7	-0.66667	-0.66667	-0.33333	-0.33333	-0.66667	-0.33333
		W8	6	5	4.66667	4.66667	4.66667	7	5.66667	5.33333	5	5.33333	5.33333	4.33333	4.33333	4.33333	5		W8	-1	-1	-1	-1.33333	-0.33333	1.66667	1	0.333333	0.333333	2.33333	-1	-1	-0.66667	-1	-0.33333		0	2.66667	-0.66667	1.16556	1.58167	1.58167		W8	0.666667	0.333333	-1	0.666667	-1	-0.66667
		W9	6	5	4.66667	4.66667	5.33333	5	4.66667	5	4.66667	4.66667	5.33333	4	4	4.33333	4.66667		W9	-0.66667	-0.66667	-0.66667	-1	0	1.66667	1.33333	0.666667	1	2.33333	-0.66667	-1	-0.66667	-0.66667	-0.33333		-0.33333	2.33333	-0.33333	1.16556	1.74833	0.416389		W9	-0.33333	-0.33333	-0.66667	-0.33333	-0.33333	-0.33333
		W10	7.33333	6	6	6.33333	6.66667	6.33333	5.33333	5	5	5.33333	5.66667	3.66667	4.33333	4.33333	4.33333		W10	-0.33333	-0.33333	0	-0.33333	1	0.666667	1.66667	1.66667	0.333333	2.33333	-1.33333	-1.33333	-1	-1.33333	-0.66667		0	2.33333	-0.33333	0	1.41528	0		W10	-0.66667	-0.66667	-0.66667	-0.33333	-0.66667	-0.33333
		W11	6.33333	5	5.33333	5.33333	5.66667	7	6.33333	6	5.66667	5.66667	4	3	3	3	3.33333		W11	-1	-1	-1	-0.33333	0	2.66667	1	1	1	3.66667	-1	-1.33333	-1.33333	-1	-0.33333		1	2.33333	-0.66667	1.83167	1.33194	0		W11	-0.33333	0	-0.33333	-0.33333	-1	-0.33333
		W12	6	5.33333	5	5	5.66667	6.33333	5.66667	5	5	5.66667	4.33333	3.33333	3.66667	3.33333	4		W12	-0.66667	-0.66667	-0.33333	-1	0.333333	2	0.666667	0.333333	0	2.66667	-1.66667	-1.33333	-1.33333	-1.66667	-0.66667		0	3.66667	-0.33333	1.49833	2.33111	0		W12	-0.33333	-0.66667	-1	-1	-1	-1
		W13	5.66667	4.66667	4.66667	4.66667	5						5.33333	4.66667	4.33333	4.33333	5.33333		W13	-0.33333	-0.66667	-0.66667	-0.33333	1.33333	2.33333	0.666667	1	0.333333	2.33333	-1	-1	-1	-0.66667	0.666667		0.333333	2.66667	-0.66667	0	1.74806	0.499444		W13	-0.33333	0	-0.33333	0	0	0
		W14	6.33333	5.33333	4.66667	5	5.33333						5.33333	4.33333	4.33333	4.33333	4.66667		W14	-1	-1	-0.33333	-1	0	1	0	0	-0.33333	1.66667	-1	-1	-0.66667	-1.33333	-0.66667		1.33333	2.33333	0.666667	0	0.915833	0.499722		W14	-0.66667	-1	-1	-1	-1	-1
		W15											4	3	3	2.66667	3.33333		W15	-0.66667	-1	-1	-0.66667	-0.33333	2.33333	1.33333	1.33333	0.666667	2.66667	-1.33333	-1.33333	-1	-1	0.333333		0	1.66667	-0.66667	0.249722	1.0825	0		W15	-0.33333	-0.33333	0	0	0	0
		W16											4.66667	3.33333	3.33333	3.33333	3.66667		W16	1.33333	1	0	1.33333	3	1.33333	1	-0.33333	0.666667	2	-1.33333	-0.66667	-1	-1	-0.66667		-0.33333	2.66667	0.333333	1.33194	1.24861	0.416111		W16	0	0.666667	-0.33333	-0.33333	-0.33333	-0.33333
																			W17	0	1	1.66667	1	1.33333	3.33333	1.33333	1	1.33333	3.33333	0.666667	-0.66667	0.666667	0.333333	1.66667		3	2	-0.66667	1.41528	0	0		W17	-0.33333	-0.33333	-0.66667	-0.33333	-0.33333	-0.33333
			wild type					daf-2					daf-2;daf-18						W18	-1	-1	-1	0	2.33333	1.33333	-0.33333	0.333333	-0.33333	1.33333	1	0.333333	1.33333	0	2.33333		1.33333	3.33333	1.66667	1.16556	0.749167	1.49861		W18	-0.66667	0	-0.66667	-0.33333	-0.66667	0
			whole larvae					whole larvae					whole larvae						W19	-0.66667	-0.66667	-0.66667	-1	1.66667	1.33333	-1	0.333333	-0.66667	1.66667	-0.66667	-2	-0.66667	-1	1		2.33333	1.33333	2.33333	1.58194	1.665	0		W19	-1.33333	-0.33333	-1.33333	-1.33333	-1.33333	-0.66667
	ecd 1	W1	19.3333					19.3333					16.6667						W20	-0.66667	-1	-0.33333	-0.33333	0.666667	0.666667	-0.66667	-0.33333	-1	0.666667	-1	-1.33333	-1	-1.33333	2		1.66667	1.66667	1	0	2.58083	0		W20	-0.33333	-0.33333	-0.66667	-0.66667	-1	-1.33333
		W2	19					19					17						W21	1	0.666667	0.333333	-0.66667	1.33333	2.33333	0.333333	0	-0.66667	3	-0.66667	-1.33333	0.333333	-1.66667	1.33333		0.666667	0.666667	2	1.24889	0.915556	0.416111		W21	-1	-0.33333	-0.66667	-0.33333	-0.66667	-0.33333
		W3	18					21					16.6667						W22	0.666667	-0.66667	-0.33333	1	1.33333	2.66667	0.333333	0.333333	0.666667	3	-0.33333	-0.66667	-0.33333	-1	0.666667		1.33333	3	1.33333	1.08222	2.08139	0.582778
		W4	18					21					17.3333						W23	-0.66667	-2	-0.33333	-0.33333	1.66667	1.66667	1	0.333333	0	2.33333	-0.33333	-1	-1	-1	1		1.33333	3	0.666667	0.998889	2.91389	1.74833
		W5	16.3333					20					16						W24	-0.33333	-0.66667	-0.66667	-0.66667	0.666667	2.33333	0.666667	1	0.666667	3	-1	-2	-2.33333	-1.66667	1.33333		1.66667	2.33333	1	0.665833	0.8325	0.499722
		W6	15.6667					20					17.3333						W25	-1.33333	-1.33333	-1.33333	-1	0.333333	1	-0.33333	-0.33333	-0.66667	2.33333	0	-1.33333	-1.66667	-1.66667	1.33333		0.666667	3	1.33333	1.08222	1.58167	2.33111
		W7	16.3333					20					16.3333						W26	-0.66667	-0.66667	-0.66667	-0.33333	0	1	0.333333	0.333333	1.33333	4	0.666667	0.666667	0.333333	0.666667	1		0.333333	2.33333	1.33333	0	2.66389	0.582778
		W8	16.3333					19.3333					17						W27	-1	-1.66667	-1.33333	-1.33333	0.333333						-1	-0.66667	-1	-1	-0.33333		0	4	1	0.416389	1.08222	1.33222
		W9	16					18.6667					16.3333						W28	-0.66667	-1	-0.66667	-0.66667	-0.33333						-1	-1	-1.33333	-1	-0.66667		0.333333		-0.33333	1.24889	2.4975	0.333056
		W10	18					19.3333					16.3333						W29	-0.66667	-1.33333	-1	-1	-0.33333						-1.33333	-1	-1	-1	-0.66667		-0.33333		-0.66667	0.582778	2.4975	0.332778
		W11	17					20.3333					15.3333						W30	-0.66667	-1	-1	-0.66667	0.333333						-1.33333	-1.66667	-1.66667	-1.33333	-0.66667		-0.33333		-0.66667	0.8325	1	1.33194
		W12	17					19.3333					16.3333						W31	0	-0.66667	-0.33333	-0.33333	1						-0.66667	-0.66667	-0.66667	-0.66667	0		0.333333		-0.66667	0.8325	0	0.166667
		W13	17										16.6667						W32	0.666667	0	0	-0.66667	1.66667						-0.66667	-0.66667	-0.66667	-1	0		1		0	0.666111	0	0.333056
		W14	17										15.3333						W33	0	1	1	0	1						-1.33333	-1.33333	-1	-1	0		1.66667		0	1.74833	3.25	0.416111
		W15	17.3333										14.6667						W34	-1.33333	-1.33333	-1	-1	0						-0.66667	-1	-0.66667	-1	0		1		0	0.8325	1.08333	0
		W16											15						W35	-0.66667	-0.66667	-0.66667	-0.66667	0.333333												0		0	0.666667	0	0.8325
																			W36	-0.33333	-0.66667	-0.66667	-0.33333	1												0.333333			0.583333	1.25	1.58333
			wild type					daf-2					daf-2;daf-18						W37	-1	-1.33333	-1	-1	0												1			1.41667	1.5	0.916667
			V1	V2	V3	V4	V6	V1	V2	V3	V4	V6	V1	V2	V3	V4	V6																			0			2.58333	1.91667	1.91667
	ecd 1	W1	20.3333	19.6667	19.6667	18.3333	21.3333	21.3333	19.6667	19	19.6667	22	16.3333	16.6667	16	16	18																						0	1.75	0
		W2	19	18.6667	18.6667	18	19.3333	20.3333	19.3333	19.3333	19.6667	21.6667	16	16	16.6667	15.6667	17.3333																						0.583333	0	0
		W3	17	17	17.3333	17.3333	18.6667	23.6667	22.3333	22	22.6667	24	16	15.6667	15.3333	15.3333	16																						0.5	1.25	1.25
		W4	17.3333	17.6667	17.6667	17.3333	19	24	22.3333	21.6667	23.6667	24	16.6667	16.3333	16.6667	16.3333	17																						1.16667	0.916667	0.916667
		W5	16.3333	15.3333	15.3333	15.3333	15.6667	22	21.3333	20.3333	20.6667	23	15.6667	15	15.3333	15	15.3333																						1.83333	2.58333	0.5
		W6	14.6667	15	14.6667	14	15	22.6667	21.3333	19.3333	21	22.6667	16	16	16	16	16.6667																						0	1	0
		W7	15.3333	15.6667	15.3333	15.6667	16.3333	21.6667	21	20.3333	20.3333	22.3333	15.6667	15.3333	15.3333	15.3333	15.6667																						0.416667	2.83333	1
		W8	15.3333	15.3333	15.3333	15	16	21	20.6667	20	20.3333	21.6667	16	16	16.3333	16	16.6667																						0.833333	3.33333	0
		W9	15.3333	15.3333	15.3333	15	16	19.3333	20.3333	20.3333	19	21	15.6667	15.3333	15.6667	15.6667	16																						0.333333	1.58333	0
		W10	17.6667	17.6667	18	17.6667	19	22	20.3333	20.3333	20.3333	23	15	15	15.3333	15	15.6667																						1.16667	1.91667	0
		W11	16	16	16	16.6667	17	22.3333	21	20.6667	20.3333	23	14.3333	14	14	14.3333	15																						0	2.08333	0.166667
		W12	16.3333	16.3333	16.6667	16	17.3333	21.6667	20	20.3333	19.6667	21.6667	14.6667	15	15	14.6667	15.6667																						0	3.08333	0.416667
		W13	16.6667	16.3333	16.3333	16.6667	18.3333						15.6667	15.6667	15.6667	16	17.3333																						0	1.25	0.416667
		W14	16	16	16.6667	16	17						14.3333	14.3333	14.6667	14	14.6667																						1.75		0.416667
		W15	16.6667	16.3333	16.3333	16.6667	17						13.3333	13.3333	13.6667	13.6667	15																						0		0.583333
		W16											13.6667	14.3333	14	14	14.3333																						1.16667		0
																																							0		1.41667
																																							2.08333		0
																																							0		1.41667
																																							1.58333		1
																																							1.5		0.916667
																																							0		1.16667
																																							0		0
																																							0
																																							1.16667
[truncated: 24 more columns]

## Sheet: Figure S3
		Figure S3A																Figure S3B				Figure S3C												Figure S3D						Figure S3F
		wild type					daf-18					daf-2;daf-18						wt	daf-2	daf-2;daf-18		Time (h)	W1	W2	W3	W4	W5	W6	W7	W8	W9			Between ecd 1 and div 2		After div 2				wild type					daf-2
		V1	V2	V3	V4	V6	V1	V2	V3	V4	V6	V1	V2	V3	V4	V6		0.582778	1.08222	0		-3.33333	5.03658e+06	4.9706e+06	4.5545e+06	4.55481e+06		4.60304e+06	4.82458e+06	4.66962e+06	4807871			Time interval (h)	Size increase (a.u.)	Time interval (h)	Size increase (a.u.)			V1	V2	V3	V4	V6	V1	V2	V3	V4	V6
	W1	-0.66667	-0.66667	-0.66667	-0.66667	-0.33333	0	-1	-0.66667	-0.66667	0	-0.33333	-0.33333	-1	-0.33333	1.66667		0	0.333056	0.416389		-3	5047852	4837262	4.60418e+06	4629618	4.94902e+06	4.67863e+06	4.86302e+06	4.68765e+06	4.77659e+06			3	1.03834e+06	3	595607		W1	-0.66667	-0.5	-0.66667	-0.5	-0.16667	1.83333	-0.33333	1.66667	-0.66667	2.5
	W2	-0.33333	-0.66667	-0.33333	-0.33333	0.666667	0	-0.33333	-0.33333	-0.66667	1	-0.66667	-0.66667	-0.33333	0	0.333333		0.665833	0	0		-2.66667	5.0275e+06	4.67341e+06	4.66797e+06	4.71272e+06	4.93468e+06	4672044	4892975	4.78706e+06	4.71935e+06			2.33	511807	4.33	863635		W2	-0.66667	-0.33333	-0.66667	-1	0.166667	0.833333	-0.33333	0	-0.83333	1.66667
	W3	-0.33333	-0.66667	-0.66667	-1	0.666667	-2	-2	-1.66667	-2.33333	-0.66667	-0.66667	-0.66667	-0.66667	-0.66667	-0.33333		0	0.749444	0		-2.33333	5.04987e+06	4.74523e+06	4677644	4.79825e+06	4.89309e+06	4.79735e+06	4.9436e+06	4.7548e+06	4.64176e+06			1.34	368448	1.33	419267		W3	-0.33333	-0.83333	-0.5	-0.83333	0.333333	1	0.333333	0.833333	1.5	2
	W4	-0.33333	-1	-0.33333	-0.33333	0.333333	-0.66667	-1	-1	-1	0	-0.33333	-0.33333	-0.33333	-0.66667	0.666667		0	0	0		-2	5017521	4.8247e+06	4.71843e+06	4.83167e+06	4851421	4.85821e+06	4.88437e+06	4768149	4.6441e+06			1.33	376596	1.33	293880		W4	-0.83333	-0.83333	-0.83333	-0.5	-0.5	1.33333	-0.16667	-0.5	-0.66667	1.5
	W5	-0.33333	-1	-0.66667	-0.33333	0	-0.66667	-1	-1.33333	-1.33333	0	-0.66667	-0.66667	-0.33333	-0.66667	0.666667		0	0	0.582778		-1.66667	4.99565e+06	4.95753e+06	4632254	4.82742e+06	4.86748e+06	4833660	4.83802e+06	4.74565e+06	4.52435e+06			1.33	219095	1.33	214250		W5	-0.66667	-0.66667	-0.16667	-0.83333	0	2.16667	0.666667	1.16667	1.33333	2
	W6	-0.66667	-1	0	-0.66667	0.666667	-0.66667	-1	-1.33333	-1	0	-0.66667	-0.66667	-0.66667	-1	1		0	0	0		-1.33333	4.99282e+06	4.91859e+06	4.60703e+06	4.82672e+06	4894967	4.75928e+06	4807131	4.78171e+06	4.50158e+06			1	299707	1.33	214250		W6	-0.5	-0.66667	-0.83333	-0.66667	-0.5	1.66667	-0.66667	-0.66667	-1	2.16667
	W7	-0.66667	-1	-0.66667	-0.66667	0	-0.33333	-0.66667	-0.33333	-0.33333	-0.33333	-1	-1	-0.66667	-0.33333	-0.33333		0	0.665833	0		-1	4.79162e+06	5.13272e+06	4.58083e+06	4.74487e+06	4.88553e+06	4592100	4748592	4.75186e+06	4465990			0.33	355190	1	487040		W7	-1	-0.66667	-0.66667	-0.83333	-0.33333	-0.16667	-0.66667	-0.16667	-0.5	1.16667
	W8	-1	-1	-1	-1	-0.33333	-0.33333	0.333333	0	0	1.33333	-1	-1	-1.33333	-1.33333	0		0	0	0		-0.666667	4.88772e+06	5.14629e+06	4.62726e+06	4.8538e+06	5.0485e+06	4.66811e+06	4.79509e+06	4.72473e+06	4.62019e+06			1.33	631381	0	0		W8	-0.5	0.833333	0.666667	0.333333	1.66667	2.66667	-0.16667	0.5	-0.5	3.33333
	W9	-0.66667	-1	-0.66667	-0.66667	0.333333	-0.66667	-1	-0.66667	-0.66667	0.333333	0	-0.66667	-0.66667	-0.66667	0		0	0	0		-0.333333	4.97711e+06	5.24112e+06	4.76959e+06	4.6749e+06	5.2608e+06	4.58329e+06	4806647	4.65365e+06	4.65279e+06			2	647400	0.33	189670		W9	-0.66667	-0.5	-0.16667	-0.16667	0.166667	2.16667	0.833333	1	0.666667	2.33333
	W10	-0.66667	-0.66667	-0.33333	-0.66667	0.333333	-0.66667	-0.66667	-0.66667	-0.66667	0.333333	-0.66667	-1.33333	-0.66667	-1	0		0	0	0		0	5.07718e+06	5190595	4.75398e+06	4.63365e+06	5.48343e+06	4.81353e+06	4.96485e+06	4.80293e+06	4.77489e+06			2.67	669665	1.33	255514		W10	-0.83333	-0.83333	-1	-0.66667	-0.16667	1.16667	0.166667	1.5	0.833333	2.33333
	W11	-0.66667	-0.66667	-0.33333	-1	0	-0.66667	-0.66667	-0.66667	-1	2	-1	-1	-1.33333	-1	3		0	0.332778	0		0.333333	4.98115e+06	5.28398e+06	4.7997e+06	4.57709e+06	5436390	5.0032e+06	4972043	4834552	4.91597e+06					2	592250		W11	-1	-1.16667	-0.5	-0.83333	0	1.33333	1.33333	-0.83333	1.83333	2.66667
	W12	-1	-1	-1	-0.66667	0	-0.66667	-0.66667	0	-0.33333	0.333333	-0.66667	-1	-0.66667	-0.66667	0.333333		0.249722	0.8325	0		0.666667	5.03944e+06	5.44646e+06	4.80924e+06	4.92539e+06	5.4104e+06	5.35839e+06	5.02032e+06	4.99183e+06	5.07952e+06					1.33	525930		W12	-0.66667	-0.83333	-0.83333	-0.66667	-0.16667	1.66667	0.166667	0.166667	0.333333	2.5
	W13	-0.33333	0	0	0	2						-0.66667	-0.66667	-1	-1	0		0	0.499444	0		1	5251753	5.48426e+06	4.90551e+06	5.12069e+06	5.40602e+06	5.41617e+06	5135659	5.05984e+06	5.15558e+06								W13	-1	-0.5	-0.5	-0.5	0	1.83333	-0.66667	0	-0.16667	2.16667
	W14	-0.66667	-0.66667	-0.66667	-0.66667	0						-1.33333	-1.33333	-0.33333	-1	-0.33333		0	0	0		1.33333	5322416	5.60986e+06	5.04786e+06	5.28949e+06	5.57196e+06	5.36581e+06	5.22036e+06	5.22444e+06	5.30082e+06								W14	-1.66667	-1.83333	-1.66667	-1.66667	-1.16667	1.16667	0.166667	-0.33333	0.333333	1.5
	W15	-0.33333	-0.33333	-0.33333	-0.33333	0.666667												0.665833	1.99806	0		1.66667	5438807	5.49524e+06	5200582	5354718	5.73242e+06	5.38572e+06	5597606	5.37803e+06	5.29549e+06								W15	-0.5	-0.83333	-1.5	-1	0.333333	2.33333	-0.5	0	-0.16667	2.16667
	W16	0	0	-0.66667	-0.33333	0.333333												0	0.666111	0		2	5.53236e+06	5.6408e+06	5.29706e+06	5.50231e+06	5.97102e+06	5.48024e+06	5.75107e+06	5395184	5231748								W16	-0.5	-0.33333	-0.16667	-0.33333	1.83333	1.66667	2.16667	0.666667	1.16667	1.66667
	W17	-0.66667	-0.66667	-0.66667	-0.66667	0.333333												0.582778	0	0.416111		2.33333	5.58695e+06	5.74738e+06	5.30181e+06	5.58919e+06	6.10836e+06	5.64945e+06	5.76581e+06	5.43271e+06	5.28234e+06								W17	-0.66667	-0.66667	-0.66667	-0.66667	-0.16667	1.83333	1.83333	2	2.16667	3.16667
	W18	-0.66667	-0.66667	-0.33333	-0.66667	0												0.915556	0	0		2.66667	5620122	5.97831e+06	5.42445e+06	5675298	6159254	5.79053e+06	5.85174e+06	5.49302e+06	5.34275e+06								W18	0	-0.5	-0.33333		1	2.66667	0.666667	2.5	2.16667	3.16667
																		0.499444	0.333056	0		3	5.67278e+06	6.0472e+06	5.58006e+06	5794458	6.14602e+06	5.9235e+06	5.96575e+06	5656293	5.81136e+06								W19	-1	-0.83333	-0.83333	-0.83333	-0.5	2	0.666667	0.5	0.166667	3
		This data set is shown overlaid to the data presented in Fig 4D.																0.499444	0	0.915833		3.33333	5.96075e+06	6.1868e+06	5791714	5.86642e+06	6.18458e+06	6.08196e+06	6.14656e+06	5.82454e+06	5.95476e+06								W20	-0.5	-0.5	-0.5	-0.66667	-0.33333	1.66667	-0.66667	1.33333	1.16667	2.16667
																		0.749167	1.665	0		3.66667	6.02539e+06	6.32588e+06	5866268	5.90696e+06	6.32396e+06	6078746	6.19693e+06	5.94526e+06	5.92831e+06								W21	-0.66667	-0.66667	-0.5	-0.5	0.333333
																		0	0	0		4	6.0865e+06	6.46174e+06	5.94267e+06	5918358	6.49066e+06	6.20291e+06	6.31747e+06	6.04258e+06	5.97049e+06								W22	-0.16667	-0.5	-0.33333	-0.33333	0.166667
																		0.499722	0.333056	0.249722		4.33333	6.14541e+06	6.46364e+06	6.07744e+06	5.91504e+06	6.61372e+06	6260115	6.34254e+06	6.12895e+06	5.971e+06								W23	0.333333	0.333333	-0.16667	-0.33333	0.333333
																		0.333056	0	0		4.66667	6.35095e+06	6.58158e+06	6.18194e+06	6.03335e+06	6.76945e+06	6.44702e+06	6.25509e+06	6.13312e+06	6.04953e+06								W24	-0.5	-0.66667	-0.33333	0	1
																		0	0.249722	0		5	6.36422e+06	6718943	6.2519e+06	6.22164e+06	6.90023e+06	6.46879e+06	6.35645e+06	6.23754e+06	6.03205e+06								W25	-0.33333	-0.83333	-0.66667	-0.83333	-0.16667
																		0	1.665	0		5.33333	6.33147e+06	6.85951e+06	6.27985e+06	6.33226e+06	6.98423e+06	6.49009e+06	6463385	6.33195e+06	6.16922e+06								W26	-0.33333	-0.66667	0	-0.33333	0
																		0	0.915833	0		5.66667	6.38688e+06		6.34919e+06	6.42915e+06	7.0783e+06	6.60348e+06	6786293	6.4315e+06	6281296								W27	-0.5	-0.5	-0.33333	-0.5	0.166667
																		0.333056	0.999167	0		6	6.71113e+06		6.54644e+06	6.65642e+06	7.21446e+06	6646474	6.94975e+06	6.51058e+06	6.5164e+06
																		1.58194	0	0.8325
																		0	0.749167	0
																		0	0.999167	0		Division timing	3	1.33333	1.33333	1	0	0.333333	1.33333	2	1.33333
																		0	1.58194	0
																		0.749167	0	0
																		0	0.499444	0
																		0	1.24861	0
																		0	0.75	0
																		0.416111	0.666667	0
																		1.08333	0	0
																		0.249722	0.833056	0.416389
																		0	1.58306	0.333056
																		0	1.66667	1.24889
																		0.25	0	0.333056
																		0.499722	1.5	0
																		0.749722		0
																		0		0
																				0.499722
[truncated: 13 more columns]

## Sheet: Figure 5
Figure 5A				Figure 5B																																					Figure 5C
L2lag	I2	I2 after L2lag		Time (h)	Divisions after ecdysis																				Divisions before ecdysis																wild type/OP50-1					wild type/HT115
3	9	6		-1	0.211	-0.1751	0.164	0.5644	0.1156	0.6773	0.3639	0.3982	0.4322	0.2275	0.2193	0.359	0.122	0.1223	0.3738	0.1511	0.2646	0.0542	-0.056	0.4412	0.1602	0.4322	0.2053	0.7111	0.455	-0.1628	0.2712	0.3447	0.3144	0.2945	0.4649	0.2356	0.459887	0.109597			V1	V2	V3	V4	V6	V1	V2	V3	V4
1	8	10		-0.833333	0.2255	-0.1543	0.1664	0.5792	0.1196	0.6855	0.4787	0.389	0.4335	0.2392	0.1178	0.2908	0.0615	0.1418	0.2643	0.1212	0.1741	0.1163	-0.1478	0.4486	0.2012	0.3067	0.2137	0.6131	0.5757	-0.2197	0.3333	0.4387	0.3994	0.2611	0.4308	0.2022	0.257627	0.121522			-1	-1	-1	-1	0	1.33333	0	0.333333	0.333333
5	8	10		-0.666667	0.2765	-0.1424	0.1529	0.7672	0.1352	0.7376	0.5148	0.5145	0.4446	0.2	0.1788	0.3751	0.1497	0.1308	0.2369	0.1358	0.1656	0.0578	-0.3203	0.45	0.2539	0.3539	0.182	0.7303	0.5335	-0.0599	0.2554	0.5097	0.3897	0.2284	0.4918	0.0192	0.218079	0.0630324			-0.66667	-0.66667	-0.66667	-0.66667	1	-0.66667	-0.66667	-1	-1
0	8	5		-0.5	0.1342	0.2018	0.1933	0.4076	0.112	0.6658	0.6297	0.5071	0.4146	0.1577	-0.0217	0.3356	0.1305	0.1403	0.3869	0.1235	0.2747	0.0639	-0.0795	0.5326	0.1738	0.3408	0.2329	0.5434	0.4138	-0.0399	0.3134	0.4756	0.318	0.2339	0.4564	0.1512	0.20904	-0.0306644			-0.66667	-0.33333	-0.33333	-0.33333	0.666667	-1	-1	-1.33333	-1.33333
1	4	6		-0.333333	0.2036	0.089	0.1593	0.6968	0.1469	0.5572	-0.0026	0.1264	0.3944	0.2149	-0.1044	0.1717	0.0559	0.147	0.2018	0.1698	0.1752	0.0134	-0.1624	0.5366	0.1348	0.3843	0.2521	0.3818	0.3573	-0.129	0.3228	0.3982	0.3425	0.223	0.4379	0.0134	0.332203	0.0596252			0.333333	-0.66667	-0.33333	0	1.66667	-1.33333	-1.66667	-1	-1
8	5	9		-0.166667	0.8693	-0.0326	0.099	0.304	0.1067	0.9098	0.969	0.9842	0.1956	0.1144	0.6408	0.8621	-0.0585	0.0437	0.2667	0.1549	0.0464	0.6306	-0.2464	0.4788	0.1621	0.4046	0.2187	0.8232	0.7605	-0.3472	0.3357	0.4	0.3728	0.9611	0.5727	0.1754	0.557062	0.114708			-1	-0.66667	-0.66667	-1	-0.33333	-1	-1.33333	-1.33333	-1.33333
2	9	10		0	1	1	1	1	1	1	1	1	1	1	1	1	1	1	1	1	1	1	1	1	1	1	1	1	1	1	1	1	1	1	1	1	1	1			-1.33333	-1.33333	-1.33333	-1.33333	-0.66667	-1.66667	-1	-1	-1.33333
10	10	8		0.166667	0.637	0.8101	0.7734	0.7836	0.6409	0.8825	0.7574	0.6417	0.9061	0.8239	0.6809	0.7529	0.2409	0.7541	0.5875	0.7304	0.7835	0.9842	0.6764	0.951	0.9531	0.9964	0.6427	0.7576	0.7404	0.9247	0.9613	1.0747	0.873	0.9619	0.8403	0.9574	0.952542	0.855196			-0.66667	-0.66667	-1	-0.66667	0.333333	-1.33333	-1	-1	-1.33333
9	10	10		0.333333	0.6127	0.7181	0.6973	0.7575	0.6453	0.8297	0.9471	0.7664	0.7321	0.8779	0.5656	0.6441	0.255	0.6568	0.6315	0.5713	0.8525	0.8478	0.4367	0.812	1.0957	0.8477	0.8848	0.8232	0.8946	0.7711	1.1552	1.2488	0.8321	1.1461	0.9965	0.9641	1.02825	0.786485			-1.33333	-1	-1	0.333333	0.333333	-1	-0.66667	-0.66667	-1.33333
8	6	10		0.5	0.5799	0.8843	0.6307	0.7668	0.62	0.8304	0.8594	0.7357	0.6232	0.9784	0.4812	0.7066	0.2374	0.6994	0.5583	0.7996	0.654	0.8223	0.5353	0.908	1.25	0.8042	1.1269	1.0687	0.8477	0.957	1.0967	1.3244	1.0271	0.8679	1.049	1.1387	1.15367	0.932993			-1	-1	-1	-1	-0.66667	-0.66667	-1	-0.66667	-1.33333
0		10		0.666667	0.9286	0.6795	0.7076	0.8241	0.5931	0.7548	0.8	0.4106	0.5691	0.7518	0.5739	0.6379	0.0071	0.7031	0.5536	0.73	0.7801	0.7444	0.5599	0.912	1.2793	0.9688	0.7204	0.801	0.8343	0.9386	1.2261	1.2157	1.0026	1.0878	0.9957	0.944	1.12994	0.795003			-0.33333	-0.66667	-0.66667	-0.33333	0	-1.33333	-1.33333	-1.33333	-1.66667
		10		0.833333	0.812	0.7478	0.6926	0.8482	0.7095	0.7217	0.8594	0.3965	0.5763	0.8356	0.5931	0.5297	0.0444	0.7606	0.678	0.7098	0.7179	0.7541	0.6898	0.9174	1.7773	0.9079	0.8639	1.1202	0.8352	0.808	1.2923	1.5014	1.1382	1.129	0.9482	0.9307	1.12881	0.712663			-1.33333	-1	-1.33333	-1	-0.33333	-1	-1.33333	-1.33333	-1.66667
				1	0.5771	0.7982	0.7155	0.8673	0.6846	0.7929	0.6813	0.6309	0.6199	0.7423	0.4925	0.7107	-0.0519	0.9807	1.1762	0.7147	0.8225	0.8959	0.6394	1.0027	1.8281	0.8869	0.8907	0.9939	1.0096	0.6866	0.7118	1.3696	1.0563	1.1158	1	1.051	1.08362	0.67121			-1	-1	-0.33333	-0.33333	0	-1.66667	-1.33333	-1.33333	-1.66667
				1.16667	0.6375	0.9525	0.7377	0.8536	0.7163	0.8615	0.84	0.5993	0.6565	0.7937	0.4457	0.7352	0.8085	0.4268	0.9881	0.6103	0.7699	0.9221	0.8029	0.9832	1.7168	1.0058	1.2062	1.1374	0.9291	0.9739	0.6883	1.4083	1.1208	1.3504	1.0617	1.249	1.19548	0.9046			-0.66667	-0.66667	-1	-1	-0.33333	-1.66667	-1.66667	-1.33333	-2
				1.33333	0.7294	1.0119	0.7036	1.578	0.7087	0.7554	0.7342	0.5819	0.6134	0.655	0.7774	0.7627	0.9879	0.7552	1.153	0.6574	0.6478	1.0201	0.9015	0.9019	1.457	1.0993	0.8114	0.9172	0.931	1.0661	1.3591	1.5336	1.1239	1.2688	1.1952	1.2114	1.14237	0.830778			1.33333	-1	0	0	1.66667	-1.66667	-1.33333	-1	-1.33333
				1.5	0.5665	0.9258	0.7853	1.1008	0.6874	0.9066	0.7084	0.616	0.792	0.7225	0.7072	0.8169	0.5786	0.4364	1.1976	0.6719	0.7733	0.9105	0.832	1.0537	1.918	0.9594	-0.0701	0.9707	0.1571	0.9969	1.4376	1.3253	1.0471	1.4289	1.2732	1.1746	1.23955	0.942646			-0.33333	-0.66667	-0.66667	-0.66667	0.666667	-2	-2.33333	-1.66667	-2
				1.66667	0.6673	1.003	0.6886	1.1701	0.7452	0.9886	0.9665	0.6617	0.8403	0.7743	0.7381		0.7359	0.5415	1.0524	0.6826	0.6964	0.7145	0.8936	0.9765	1.5117	0.9913	0.9474	1.2687	0.2126	0.9063	1.4739	1.423	1.2186	0.979	1.4017	1.3358	1.26441	0.80636			0	-1.33333	-0.66667	-0.66667	0.333333	-2	-2	-2	-2
				1.83333	0.6526	0.9792	0.9588	1.2452	0.7669	0.8215	0.5613	1.4148	0.7875	0.8027	1.2293		0.7092	0.599	1.2185	0.7434	0.7744	0.7803	0.9922	0.9315	2.1367	1.1349	-0.2245	1.2879	0.204	1.0768	1.3574	1.5687	1.2504	1.1896	1.181	1.1746	1.07006	0.969336			-1.33333	-1.33333	-1	-1	-0.33333	-1	-1.33333	-1	-1.33333
				2	0.65	0.8961	0.7536	0.9634	0.8604	0.7573	0.7845	0.7307	0.8722	0.7716	1.0017		0.3493	0.4401	1.1851	0.7098	0.8508	0.7778	0.6417	0.9375	2.332	0.8912	1.2112	0.9778	0.8506	1.0445	1.1992	1.4535	0.8162	1.1259	1.0497	1.2874	1.43503	0.980125			1	-0.33333	0	-1	2	-1	-1.33333	-1	-1
				2.16667	0.6751	0.8546	0.7964	1.2172	0.8628	0.9568	0.9148	1.2086	0.837	0.8554	1.0635		0.9284	0.8508	1.2714	0.7228	0.8417	0.6567	0.6618	1.0477	2.2148	0.9478	0.9232	1.1657	0.8372	1.023	1.3117	1.6323	1.2232	1.4211	1.3208	1.386	1.2678	0.873367			-0.66667	-0.66667	-0.33333	-0.33333	1.33333	-1.33333	-1	-1.33333	-1.33333
				2.33333	0.6007	0.9911	0.8851	1.0152	0.7616	0.8729	1.7923	0.788	0.8911	0.859	1.2899		0.7172	0.6225	1.206	0.865	0.7581	0.7973	0.9395	0.9758	2.1172	0.992	0.9641	1.1859	1.1437	1.0691	1.225	1.7945	1.0691	1.2657	1.3549	1.4261	1.22599	0.780806			-0.66667	-0.66667	-0.66667	-0.66667	-0.33333	-1	-1	-0.66667	-1
				2.5	0.6022	0.8813	0.6442	1.0923	0.7994	0.8685	1.6852	0.739	0.8774	0.8631	1.2753		0.7016	0.4044	1.1095	0.7828	1.0226	0.678	1.1254	1.1625	2.0195	1.0152	-0.2521	1.3707	0.8755	1.1674	1.3158	1.67	1.256	1.317	1.3549	1.5673	1.12768	0.856899								-1.66667	-1	-1	-1.33333
				2.66667	0.5444	0.9703	0.9715	0.9665	0.8744	0.4403	1.6865	0.7889	0.8527	0.7005	1.2941		1.1557	0.4718	1.2327	0.8593	0.68	0.748	0.9698	0.9805	1.9004	0.8912	-0.0835	1.2556	1.0393	0.9416	1.1816	1.6728	1.2371	1.4204	1.3052	1.4545	1.24972	0.934696								-1	-1.33333	-1	-1
				2.83333	0.7281	0.8932	1.0634	1.0837	0.809	0.3564	1.5329	0.6633	0.7614	0.8495			0.4814	0.6175	1.0923	0.7908	0.8971	1.0091	0.9429	1.1169	2.1113	1.05	0.9307	1.0727	0.9674	1	1.1634	1.4488	1.1613	1.5548	1.4776	1.4294	1.13672	0.985236								-1.33333	-1	-1	-1
																																														-1.33333	-0.66667	-0.66667	-1
																																														-0.66667	-0.66667	-1	-1
																																														-1.33333	-1	-1	-1
				3
[truncated: 40 more columns]

## Sheet: Figure S4
		Figure S4
		Divisions before ecdysis (daf-2)																		Divisions before ecdysis (wt)		Divisions before ecdysis
	Time (h)	W1	W2	W3	W4	W5	W6	W7	W8	W9	W10	W11	W12	W13	W14	W15	W16	W17	W18	W19	W20	W1	W2	W3	W4	W5	W6	W7	W8	W9	W10	W11	W12	W13	W14
	0	107	1030	947	1395.5	796	1628	1002	826	733	951	953	395	342	1401	524	767	619	778	457	1072	387	1751	857	670	925	541	404	1252	505	1099	767	1405	507	799		XXX	div 2
	0.166667	80	873	986	1207.5	715	1266	575	893	745	695	1034	496	384	1446	628	869	559	910	381	1099	427	1424	799	676	913	858	379	1159	406	1267	923	1303	795	1140		XXX	ecd 1
	0.333333	9	1022	1103	1086.5	753	1328	315	928	623	911	1049	741	322	1067	833	771	669	745	614	1150	191	1186	803	676	454	302	416	1185	441	1068	815	1315	808	978
	0.5	122	764	1106	992	789	1301	812	905	676	801	1347	617	390	1229	848	581	730	889	482	1301	513	1313	898	691	889	765	405	1295	534	940	682	1381	963	1045
	0.666667	41	969	1071	1022.5	979	1686	727	738	822	934	1023	-462	338	972	678	879	595	809	321	1000	500	1500	820	796	797	229	342	1172	374	1193	795	1330	683	1004
	0.833333	56	507	1075	1381	766	1489	897	955	679	980	1107	-486	564	1159	-287	715	639	793	470	1054	415	670	917	908	879	257	580	1120	476	1224	887	1348	636	873
	1	104	792	1122	1091.5	953	1400	882	816	628	1112	1171	1005	156	1193	-494	785	82	1009	168	1029	412	1905	968	972	917	184	430	1162	553	1271	719	1265	929	857
	1.16667	111	891	1055	1201	900	1505	813	815	778	1016	1241	1005	232	957	-416	779	211	920	265	1102	475	3438	1058	775	946	99	545	1296	516	1203	716	1419	777	962
	1.33333	89	688	1003	1286.5	1039	1395	874	946	759	684	1072	1005	169	1112	-995	781	291	900	236	841	476	-553	953	829	967	230	455	1422	432	1323	559	1422	909	1012
	1.5	134	786	1005	1722	735	1571	989	778	706	781	1125	-399	179	1157	836	800	82	828	130	1086	445	154	854	913	863	713	335	1203	434	1028	860	1285	547	802
	1.66667	81	875	1049	1146	624	1290	759	781	801	1216	1142	22	233	1193	798	774	172	730	500	931	337	1446	871	829	1119	829	551	1019	1085	1258	723	1346	767	893
	1.83333	85	854	1242	1193.5	953	1611	811	1829	758	281	1017	789	84	1305	656	874	-8	972	1169	1004	445	912	666	716	892	755	454	1146	1166	1258	753	1280	620	900
	2	154	834	1220	1395.5	849	1500	800	707	799	827	1152	1480	193	1296	136	801	-31	706	1185	964	449	4344	882	632	1004	940	575	1223	1355	1287	713	1356	705	896
	2.16667	129	734	996	1222.5	825	1544	1919	505	874	1243	1000	969	255	1178	29	893	67	722	-128	1125	453	78	814	898	1000	793	749	1525	1437	1339	595	1398	915	1055
	2.33333	89	696	964	1156.5	540	1395	1043	553	702	1243	1137	922	159	1302	731	867	97	998	-173	887	425	1390	1279	754	1057	842	371	1446	1319	1160	732	1203	874	1010
	2.5	34	671	1030	964	816	1312	746	642	762	1099	949	1005	270	1172	2878	935	262	1023	-276	830	290	848	259	918	1016	749	646	1427	1629	1299	874	1404	792	1224
	2.66667	96	698	1263	1149.5	853	1430	681	584	777	1032	1365	976	228	1132	-2108	1012	89	965	-83	879	407	915	255	908	1077	835	640	1400	1486	1216	728	1254	797	976
	2.83333	92	703	613	989.5	755	1362	423	485	792	991	1147	949	143	1221	4662	1008	191	874	-139	887	514	2305	166	597	1129	887	438	1637	1528	1216	816	1273	738	985
	3	-39	871	930	1012	832	1416	573	485	814	1031	1259	598	242	668	265	948	95	906	-114	812	334	964	160	778	962	750	590	1081	1664	1143	853	1317	910	760
	3.16667	-49	698	3971	1646	745	1426	769	590	867	1001	1197	770	122	840	144	903	105	850	-73	750	317	3230	219	823	912	910	396	1407	1438	1336	668	1352	679	886
	3.33333	-29	801	4568	1046	607	1454	574	584	762	1367	1302	929	297	780	414	980	22	699	-50	851	482	-474	221	963	943	817	411	927	1544	1088	690	1337	641	728
	3.5	-8	440	2910	1134	840	1755	698	486	667	1070	1100	1039	259	560	409	974	1036	826	-132	1667	501	1655	107	797	1068	723	427	2304	1702	1257	649	1220	1173	787
	3.66667	-69	301	2799	1370.5	484	1555	618	524	738	1070	2115	786	111	790	316	938	1643	814	-286	598	461	-501	252	796	866	855	698	716	1577	1267	620	1284	427	962
	3.83333	-52	187	2649	923	756	1554	704	533	815	960	727	1044	-116	569	-412	1003	1617	696	-71	786	436	3930	246	863	924	892	645	542	1771	1170	571	1452	84	664
	4	-39	306	4242	851.5	728	1499	652	479	680	1042	706	142	1984	657	682	659	1393	589	-145	659	393	-239	256	803	856	960	648	561	1947	1066	718	1298	-11	754
	4.16667	-63	253	3709	936.5	906	1411	736	468	756	1013	590	432	478	632	648	370	1351	699	-220	701	431	1138	218	770	1013	403	682	577	1812	1188	749	1319	162	847
	4.33333	-62	252	2636	1502	637	1441	464	619	665	1046	629	944	506	690	901	519	1223	717	893	767	1414	2862	279	896	996	540	397	443	1815	1331	560	1235	33	196
	4.5	-79	242	2912	815.5	820	1371	453	610	701	1063	690	674	471	670	704	470	1239	671	604	646	73	1284	302	922	1018	518	651	352	1572	1264	577	1137	119	115
	4.66667	-59	235	3332	596	852	1585	585	152	748	1042	679	523	14	576	553	427	1472	597	390	671	-15	1411	262	729	1037	581	360	505	1923	1226	1604	1210	155	160
	4.83333	-52	265	2588	570	909	1512	537	1184	770	973	566	63	88	563	652	423	1515	1612	478	606	43	1275	1198	904	922	531	403	463	1963	1180	365	932	157	79
	5	-48	225	3048	575	740	1369	380	1203	786	835	558	257	-103	653	789	358	1676	293	500	657	94	1256	770	928	687	492	399	569	2048	1201	212	566	282	216
	5.16667	68	207	2981	524.5	937	1487	492	772	726	1583	625	270	1604	602	-269	408	1496	199	616	668	52	2528	1060	693	1016	511	400	436	1590	1210	290	548	242	296
	5.33333	30	210	2969	599	901	1434	439	922	729	309	604	349	1960	646	652	393	1174	383	571	670	185	578	1350	847	831	433	435	535	1758	1163	238	555	23	151
	5.5	-11	193	3084	1099	870	1355	430	885	652	301	588	373	1148	677	828	306	1282	507	717	793	79	402	863	829	831	475	393	551	2156	975	317	624	181	193
	5.66667	337	244	2744	522.5	916	1445	477	494	756	380	654	335	1460	201	1231	408	1278	224	805	799	52	586	1035	755	1008	601	393	573	1741	2340	347	535	16	214
	5.83333	273	201	2751	563.5	882	1440	438	477	706	402	690	334	1407	4604	400	395	1079	233	743	713	-9	510	1067	800	930	557	367	1707	1918	740	224	604	210	111
	6	242	125	2487	515.5	417	1295	378	759	738	334	559	320	693	3472	293	317	1310	330	798	1489	82	446	1445	815	888	432	495	1641	1951	787	291	563	1197	-54
	6.16667	298	1262	3326	725	347	1219	369	721	761	358	721	376	1842	3024	469	355	1114	299	886	1416	103	523	972	821	1912	373	289	1972	1723	650	379	655	1146	105
	6.33333	229	976	2751	744	247	1842	282	700	1087	335	645	351	1423	3220	491	323	1229	310	573	1209	130	383	-84	805	568	794	468	1872	1676	743	336	607	1154	202
	6.5	252	880	3152	985.5	299	1138	371	741	651	291	330	325	1392	3237	551	444	1658	265	591	1352	89	583	1135	942	578	1044	304	2093	1930	661	294	693	1363	1761
	6.66667	269	796	3332	523.5	321	774	399	796	686	313	1657	292	2293	3502	431	405	1681	287	839	1358	69	596	-269	820	635	773	378	2206	1949	775	301	643	1130	1506
	6.83333	321	893	3274	895	350	810	488	1702	604	459	1922	293	955	4515	471	2615	1535	468	1005	1366	83	423	1451	790	487	934	311	1215	1783	775	287	617	1114	1385
	7	341	874	3461	390.5	357	1052	-2	879	612	315	1447	525	1368	1965	469	1910	1859	308	866	1493	512	488	1106	759	654	885	268	1175	1707	716	1237	807	1258	1643
	7.16667	312	903	2898	1284.5	347	974	751	1454	605	505	1238	282		3477	461	1494	1449	293	842	1464	488	470	1155	756	669	871	245	2320	1559	614	1287	1409	1495	1400
	7.33333	338	931	2217	1006.5	262	992	775	948	468	531	1358	428		2009	379	2091	1479	486	624	1343	561	530	-302	792	647	872	280	2454	1809	780	1238	1184	1450	1255
	7.5	330	888	2258	973	314	996	587	889	594	444	1226	-52		2493	603	1909	1629	310	806	1569	640	558	-100	684	556	1054	286	2516	2008	761	1475	1404	1406	1182
	7.66667	302	991	3836	985	288	1037	734	949	623	350	1018	-250		2758	628	1856	1577	82	917	1454	655	1379	1115	653	704	970	282	2317	1619	621	1117	1478	1599	1593
	7.83333	288	869	2326	1058.5	298	1080	666	798	598	477	1366	1534		2026	444	1869	1590	1769	725	1387	910	1374	1507	564	607	972	116	2047	1717	669	1400	1403	1406	1463
	8	334	1210	2183	1089.5	337	934	620	1014	588	254	1413	2394		3917	398	1596	1768	1386	692	1396	936	1169	1503	819	723	164	173	2239	2038	728	1453	1336	1541	1660
	8.16667	297	951	2789	1114	279	1082	666	991	663	2220	1466	1630		2866	650	1719	1590	1508	1067	1560	879	1109	255	227	538	222	700	2091	1665	1953	1436	1409	1659	1420
	8.33333	327	1005	3023	1096.5	366	1094	528	1031	665	1829	1570	1354		1862	339	1757	1405	1157	985	1453	746	1336	1283	242	378	213	-65	2246	1859	1705	1738	1496	1707	1707
	8.5	301	1117	4196	2027	266	1066	651	1021	682	1949		1152		2172	448	1785	1646	1380	817	1731	982	1252	998	308	815	888	-89	2017	1808	1625	1633	1684	1876	1726
	8.66667	369	813	2925	1414	2492	1079	569		636	2172		1374		2843	1680	1944	1401	1270	665	1460	774	1223	961	253	990	874	-6	1986	1737	2006	1839	1794	1741	1538
	8.83333	301	1226	2845	1503	1597	1161	549	1271	605	1669		1420		3419	987	1856	1587	1455	834	1663	1094	1387	-14	277	750	1194	-185	2371	1849	1958	1260	1975	1711	1375
	9	279	1342	3835	1599.5	1608	1048	749	1471	300	1855		1179		3026	1061	1890	1821	1362	876	1635	1194	1516	-144	247	815	914	-99	2603	1800	2223	1531	1664	1727	1509
	9.16667	383	1269	3012	1237.5	1545	877	435	1168	1534	1648		1067		1391	938	2262	1894	1146	777	1543	1134	1323	-81	264	1058	1085	-102	2340	1645	2063	1449	1479	1831	1646
	9.33333	377	1418	3510	1563.5	1478	1432	608	1274	1390	1762		1861		3768	930	2047	1595	1368	919	1646	1084	1367	-198	248	793	1010	-166	2441	1981	2189	1829	1861	2038	1735
	9.5	358	1349	2811	1304	1768	1574	709	1265	1123	1454		1693		168	1139	2247	1939	1232	799	1756	1034	1565	456	264	1109	269	-131	2679	1833	2195	1629	1909	2237	2034
	9.66667	351	1285	3033	1403	1706	1389	1389	1283	956	1604		1767		2077	1976	2068	1832	1370	880	1592	973	1229		407	984	1265	-109	2502	1692	2045	1695	1909	2073	1883
	9.83333	377	1268	3316	1241.5	1785	1306	1306	1432	873	1719		2943		1923	1660	1905	1532	1505	1148	1832	1081	1307		228	1126	1130	-106	1891	1483	2380	1828	1839	1701	1804
	10	338	1375	3030	1392	1766	1307	1307	1307	884	1782		2398		2022	1937	1836	1629	1489	891	1791	1030	1368		193	908	873	-143	1859	1598	2442	2001	2082	1766
	10.1667	355	1319	2758	1572.5	1713	1188	1188	1182	951	1713		2546		1533	2012	1859	1809	1341	996	1659	1034	1400		185	961	977	-39	2513	1674	1594	1849	1936	1872
	10.3333	285	1309	2353	1422	1857	1136	1136	999	1007	1899		3088		1639	1768	1914	1599	1809	878	1628	1126	1229		294	1256		-26	2110	2662	2389	1695	2351	2590
	10.5	329	1255	2432	1230.5	1911	1248	1248	1251	941	1907		3053		1768	2047	1761	1442	1203	896	1700	837	1448		493	1275		-84	2237	1029	2088	2068	2149	2578
	10.6667	418	1623	2857	1488	2144	1356	1356	1215	1215	1916		3098		1590	1991	1614	1370	1587	803	1779	1008	1337		885	968		-226	1991	911	2453	2124	2151	2351
	10.8333	418	1544	3502	1377.5	2150	1189	1189	1289	1289	1555				1955	2136	1799	1526	1466	900	1653	910	1341		843	1154		651	2123	854	2416	1707	2207	2013
	11	289	1292	3175	1491	1898	1427	1427	1208	1208	1886				1611	2026	1940	1521	1523	792	1668	693	1364		910	1174		602	2171	798	2268	1704	2201	2132
	11.1667	417	1389	3288	1562.5	1992	1556	1556	1338	1338	2034				1479	1864	1825	1513	1636	878	1805	762	1353		1021	1357		502	2292	746	2263	1689	2321	2482
	11.3333	338	1613	3271	1772	2179	1293	1293	1284	1284	1956				1924	2071	1794	1598	1470	888	1667	683	1385		1000	1243		623	2320	719	2300	1822	1945	2401
	11.5	298	1447	3150	1553	2016	1192	1192	1367	1367	1847				1947	1835	1931	1641	1418	749	2102	1153	1366		999	1062		611	2767	814	2515	1908	2087	2670
	11.6667	366	1717	2625	1595.5	2043	1506	1506	1346	1346	2087				2001	1918	1900	1534	1390	841	1924	135	1444		959	1202		526	2520	878	2313	1803	2204	1952
	11.8333	330	1641	2601	1640.5	2291	1374	1374	1308	1308	2078				1610	1977	2057	1399	1567	843	1801	804	1395		1058	1239		447	2392	794	2249	2044	2096	1981
	12	435	1399	3262	1614	2012	1367	1367	1168	1168	1745				1468	2132	1900	1778	1651	743	1868	1056	1441		1011	1197		634	2384	882	2459	1977	2095	2111
	12.1667	355	1403	2803	1477	2257	693	693	1300	1300	1766				1917	2201	1939	1726	1944	809	1805	1019	1289		1097	1063		694	2720	838	2294	1920	2296	2106
	12.3333	376	1512	3431	1672	2356	561	561	1258	1258	1809				2577	2211	1813	1754	1448	669	1807	914	1495		1119	943		649	2469	843	2255	1991	1794	2821
	12.5	371	1247	2957	1396.5	1841	1033	1033	1226	1226	2029				1846	2131	2029	1468	1324	744	1848	1054	1440		947	1193		590	2789	703	2223	2081	2221	2385
	12.6667	438	1381	3268	1417	2034	1310	1310	1231	1231	1880				1474	2399	1929	1573	1646	917	1838	1023	1367		1270	1173		701	2366	2334	2235	1979	2186	2265
	12.8333	396	1564	2474	1411	1776	1776	1776	989	989	2005				1801	2205	1947	1525	1766	980	1814	734	1517		1122	1172		680	2713	2227	2428	1973	2402	2112
	13	312	1414	2874	1535	2163	2163	2163	1142	1142					2185	2205	1806	1353	1590		1613	959	1554		1085	1062		666	3553	2668	2582	1988	2128	2911
	13.1667	352	1454	2767	1687	2171	2171	2171	1269	1269					1882	2318	1762	1655	1434		1664	977	1419		998	1174		696	2427	2421	2422	1986	2478	2673
	13.33	313		3606					1167	1167					2287	2069	1770	1723	1345		1771	1108			1106	1023		760	2497	2418	2470	1773	2231	1471
	13.5	341		3214					1285	1285					2270	2147	1777	1321	1506		1803	906			1006	1281		613	2947	2263	2604	1943	2010	2233
	13.67								1230	1230					1895	1895	1895	1643	1545		1709					1060		651		2339	2786	1801	2122	2381
	13.83								1383	1383					2481	2481	2481	1514	1637		2002					1012		720		2142	2386	1956	2333	2410
	14																									1017		644

## Sheet: Figure S5
	Figure S5A						Figure S5B					Figure S5C								Figure S5D								Figure S5E			Figure S5F
	wt/OP50-1	wt/HT1115	daf-2/OP50-1	daf-2/HT1115			wt/OP50-1	wt/HT1115	daf-2/OP50-1	daf-2/HT1115		0	4	8	12	16	20			0	4	8	12	16	20			0	4		V6 div2-ecd (as in Fig S3F)			L2lag (as in Fig 2E)
	5.33333	13.3333	8.66667	4.66667			19.25	17.33	20.75	19.25		1	1	1	0.181818	0	0			15.17	15.83	18.92	21.25	21.17	26.25			6.33333	7.33333		wt	daf-2	daf-2;daf-16	wt	daf-2	daf-2;daf-16
	7.33333	3.33333	9.66667	10.6667			17.42	16.92	21.33	19.75		1	1	1	0.545455	0.181818	0			16	17	19.75	19.67	23.17	29.17			9.33333	10.6667		0.123456	2.25833	0.348484	0.826142	1.53081	0.966937
	3.66667		9.66667	2.66667			18	18.42	19.42	19		1	1	1	0.454545	0	0.0769231			15.92	16.42	19.08	21	23	23.92				9.66667		-0.16667	2.5	0.5	1.41528	1.24889	0.666111
			11.6667	2			18.33	18.17	19.83	19.83		1	1	1	0.5	0	0			16.83	16.33	15.08	20.5	19.75	21				6		0.166667	1.66667	1.83333	1.74833	1.99806	1.08222
			13				17.83	17.75	21.75	20.92										16.5	16	19.08	21.5	23.42	25.17		Average of the replicate	7.83333	8.41667		0.333333	2	-1.16667	0.499444	2.58083	0
			14				17.08	18.08	20.17	21.75										17	17.67	17.08	20.33	22.92	25.58						-0.5	1.5	0.666667	1.74833	1.665	1.33222
Average of the replicate	5.44444	8.33331	11.1111	5.00001			17.83	18.17	19.33	19.17										15.92	17		19.58	19.42	29.25						0	2	1.16667	0.333056	0	0.582778
							16.67	17.5	19.42	20										14.67	17.58		21.58	24.17					8.33333		-0.5	2.16667	1.16667	0.499444	0	1.41528
							18.67	17.33	21.25	19.83										17	19.42		19.08	20.58					9		-0.33333	1.16667	-1	1.16556	1.58167	1.33194
	6.66667	2	2.33333	6			18.17	17.42	19.83	19.67											17		22.33	22.75					7.33333		1.66667	3.33333	0	1.16556	1.74833	1.83139
	5.33333	3.66667	7.33333	6.33333			18	18	19.5	19.75											14.42		21.42	23.75					6.66667		0.166667	2.33333	1.66667	0	1.41528	0
	2.33333	2.33333	7	6.66667			17.33	17.58	19.25	19.42														23.42					8.33333		-0.16667	2.33333	0.5	1.83167	1.33194	0.998889
	3.66667	5.33333	2.33333	9			18.08	16.83	19.92	19.75														21					9.66667		0	2.66667	-0.16667	1.49833	2.33111	1.99806
	3.33333	6	6	5.66667			17.25			19.58									Average of the replicate	16.1122	16.7882	18.165	20.7491	22.1938	25.7629				7		-0.16667	2.5	0.333333	0	1.74806	1.49833
	1.66667	4.66667	8	13.3333			17			20.42																			6.33333		0	2.16667	-0.16667	0	0.915833	1.58167
	2.66667		5.66667	8.33333						20.25																			7.83333		-1.16667	1.5	-0.33333	0.249722	1.0825	0.915833
	2.33333			8		Average of the replicate	17.794	17.6538	20.1346	19.8963										14.92	20.92	17.83	19	22.58	24.33						0.333333	2.16667	0.5	1.33194	1.24861	1.665
	2.66667			7.33333																18.17	17.25	18.75	21.42	16.25	21.5						1.83333	1.66667	1.5	1.41528	0	0.582778
Average of the replicate	3.40741	4	5.52381	7.85185																15.67	16.25	21.42	20.42	22.67	23.42			5	5		-0.16667	3.16667	1.83333	1.16556	0.749167	0.999167
																				16.58	16	19.42	19.83	21.83	17.5			5.66667			1	3.16667	-0.33333	1.58194	1.665	0.998889
							18.42	17.08	21.42	19.17										16.25	16	19.42	19.92	16.08	24.5			4.33333			-0.5	3	0	0	2.58083	0.333056
	6	4.66667	6.66667	9			17.67	19.17	20.75	20.33										15.5	17.08	19.33	19.25	24.58	23.58			4			-0.33333	2.16667	-0.16667	1.24889	0.915556	1.16556
	13.3333	3	9.33333	3			19.33	17.42	20.08	21.25										16.42	16.17	18.5	20.83	19	23.17			7.66667			0.333333		0	1.08222	2.08139	0.582778
	6	2.33333	9.33333	5.66667			18.58	16.5	22.17	19.83										15.25	17.92	20.33	19.75	23	25			6.33333			0.166667		-0.66667	0.998889	2.91389	0.8325
	6.66667	4.66667	8	10			17.17	18.5	20.5	18.92										14.92	16.33	19.75	16	20.33			Average of the replicate	5.5	5		0.333333			0.665833	0.8325	0.8325
	5.33333	5.33333	6.33333	8.66667			17.75	18.17	19.17	20.5										16.33	20.25	20.67	17.17	25.42							1			1.08222	1.58167	0.332778
		3.33333		7			17.67	19.75	20.58	19.75										15.17	16.17	19.33	21.17	20.58							-0.16667			0	2.66389	0
		13		6.33333			17.42	19.42	18.92	19.75										17.08	16.42							9.66667	9		0			0.416389	1.08222	0
		2.66667		7.66667			17.08	17.92	19.83										Average of the replicate	16.0217	17.23	19.5227	19.5236	21.12	22.875			4	12.3333		0.166667			1.24889	2.4975	1.58333
				4			18.42	19.25	20.17																			5	10.3333					0.582778	2.4975	1.25
Average of the replicate	7.46666	4.875	7.93333	6.81482			19	18.75	21.83																			6.66667	10					0.8325	1	0
							17.67	17.83	20.33											13.33	17.67	20.92	22.83	23.08	26.42			6.33333	7.33333					0.8325	0	1.25
							19.42	18.58	20.5											16.08	14.83	17	22.42	20.58	26.67		Average of the replicate	6.33333	9.8					0.666111	0	1.08333
	4.33333	4	9.33333	11			17.67		20.17											17.58	15.08	19.83	24.75	28.92	20									1.74833	3.25	1
	5.33333	4.33333	5	0.33333			18.75													15.75	18.33	17.67	18.75	20.42	29.17									0.8325	1.08333	1
	2.66667	3.66667	5.66667	4		Average of the replicate	18.1347	18.3338	20.4586	19.9375										15.92	15.92	19	19.75	21.17	26.33			4.33333	8.66667					0.666667	0	2.5
		2.33333	2																	18.58	17.92	15.92	22.42	22.25	19.25			6.66667	10.3333					0.583333	1.25	0.75
		2	5.33333																	16.25	16.25	17.83	20.92	22.92	27.58			9.66667	8					1.41667	1.5	0.833333
		3.66667	8.33333				18.67	18.25	19.58	21.42										16.33	17.67	16.75	21	19.83	24.17			5.66667						2.58333	1.91667	0
		3.33333					18.08	18.5	20.5	19.58										19.17	15.5	17.5	22.67	21.25	26			6.66667						0	1.75	1.58333
		1					18.92	18.25	19.92	21.42										15.83	17.75	20.67	22.42	29.58	24			7.66667						0.583333	0	1.33333
		2.33333					18.75	18.75	20.08	19.92										17.58	17.33		24.25		21.92		Average of the replicate	6.77778	9					0.5	1.25	1.16667
		3.66667					17.92	18.58	19.33	19.5										16.83					22.17									1.16667	0.916667	0.916667
Average of the replicate	4.11111	3.03333	5.94444	5.11111			17.67	18.67	20.08	20.83									Average of the replicate	16.6025	16.75	18.309	22.0164	23	24.4733									1.83333	2.58333	1
							19.25	18.58	22.17	20.67																		5.33333	12					0	1
							18.83	18.83	20.58	20.33																		7.66667	12.3333					0.416667	2.83333
							19.5	19.42	19.33	20.33										16.17	17.17	20	20.5	24.17	22.92			8.66667	11.3333					0.833333	3.33333
							18.92	18.75	20.17	19.08										17.83	16.25	17.75	23.42	23.17	23			1.33333	8.33333					0.333333	1.58333
							18.5	18	20	19.33										16.25	15.5	18.58	19.17	20.92	25.58			6.66667	12.3333					1.16667	1.91667
								19	20	19.17										16.92	16.58	19.58	21.5	21.58	24.58				3.66667					0	2.08333
									20.25	19.83										17.25	16.83	21.58	21.17	21.92			Average of the replicate	5.93333	10					0	3.08333
									20.58	18.92										17.58	17.17	20.58	22	26.25	24.25									0	1.25
						Average of the replicate	18.6373	18.6317	20.1836	20.0236										16.33	17.5	20.25	20.25	25.17	23.5									1.75
																				15.75	18.5	18.67	19.42	24.5	22.25									0
																				16.83	15.08		21.17	20.83										1.16667
																				14.58			20.92	23.75										0
																				14.17				23.42										2.08333
																			Average of the replicate	16.3327	16.7311	19.6238	20.952	23.2436	23.7257									0
																																		1.58333
																																		1.5
																																		0
																																		0
																																		0
																																		1.16667

[truncated: 1 more sheets: Figure 6]
